# Supplementary material for: The strand-biased mitochondrial DNA methylome and its regulation by DNMT3A
Source: Genome Res. 2019 Oct;29(10):1622–34. doi: 10.1101/gr.234021.117 (PMC6771398; doi:10.1101/gr.234021.117)
Supplement: Supplemental Material [file supp_gr.234021.117_Supplemental_Table_S3.xlsx]

## Sheet: Table S3
Table S3. Complete sample information.
Group ID	Source*	Population	Number of Individuals	Sample ID	RIN†	Age (Y)	Mean Age (Y)
M_25.6	NIH	Caucasian American	5	2C0637	5	24
				2C0607	7	25
				2C0600	5.1	25
				2C0625	6.9	27
				2C0599	5.7	27	25.6
W_27.2	Wuhan	Han Chinese	9	200950	6.6	24
				2010336	7.6	24
				2009330	7.9	25
				2010150	6.3	27
				2010366	7.6	27
				2009193	8.2	27
				2008274	7.7	29
				2010177	7.8	30
				2010102	7.3	32	27.2
W_27.7	Wuhan	Han Chinese	6	2010F	5.7	23
				2010283	6.2	24
				2010A/2010308	7.1	27
				2010150	6.5	28
				2010154	6.4	32
				2010166	6.7	32	27.7
M_34.0	NIH	Caucasian American	5	2C0630	5.7	28
				2C0606	5.5	32
				2C0615	6.2	33
				2C0605	6.4	34
				2C0622	6.5	43	34
W_37.3	Wuhan	Han Chinese	6	2010232	7.1	35
				2010366	6.5	35
				2010324	5.9	38
				2010321	5.8	38
				2010E/2010360	6.7	39
				2010C/2010356	6.2	39	37.3
W_40.7	Wuhan	Han Chinese	9	2010321	6.3	39
				2008295	5.3	40
				2010056	6.5	40
				2008298	6.8	40
				2009290	8.1	40
				2010001	7	41
				2010324	5.1	42
				2010A	7	42
				2010024	7.6	42	40.7
M_46.8	NIH	Caucasian American	5	2C0626	7.6	46
				2C0618	5.3	46
				2C0633	5.2	46
				2C0627	6.3	48
				2C0631	5.3	48	46.8
W_50.5	Wuhan	Han Chinese	6	2011104	6.5	49
				2011146	7.4	49
				2011123	5	50
				2011162	5.5	51
				2011D	5.2	52
				2011175	6.5	52	50.5
W_53.9	Wuhan	Han Chinese	9	2011008	6.9	54
				2010016	7.1	52
				2010166		60
				2009114	7.4	47
				2009147	7.1	47
				2009337		54
				2008281	6.5	59
				2010022		60
				2009149	6.8	52	53.9
W_59.2	Wuhan	Han Chinese	6	2011151	5.6	53
				2011125	5.4	53
				2011126	5.6	54
				2011249	5.3	58
				2011248	5.2	67
				2011Y	5.3	70	59.2
M_62.2	NIH	Caucasian American	5	2C0621	7.3	54
				2C0636	5.9	59
				2C0638	5.3	64
				2C0634	6.3	67
				2C0635	5.7	67	62.2
C_76.7	Rush	Caucasian American	9	34726040	8.3	73
				92113025	7.4	75
				21274866	8	76
				36492755	7.8	76
				10478041	7.3	77
				15844425	7.8	77
				67185070	8.3	78
				10514454	7.6	80
				50105437	7.8	80	76.7
C_87.1	Rush	Caucasian American	9	53772202	8.2	86
				20139850	8.1	86
				50104422	8.7	86
				20767628	7.9	87
				20105242	7	87
				44749170	8	87
				89001223	7.5	88
				10383017	7.4	88
				11072071	7.5	88	87.1
C_90.2	Rush	Caucasian American	9	22776575	6.9	89
				91921829	7.3	89
				50101659	6.8	89
				50100482	7.2	89
				11342432	7.4	90
				70816595	6.8	91
				50102376	7	91
				87038802	8.5	91
				67429065	6.1	92	90.2
		Total	98
* Caucasian American frontal cortex samples were obtained from the National Institutes of Health Brain Bank (NIH), Maryland, USA, and the Rush Religious Orders Study (Rush), Rush University Medical Center, Illinois, USA. Han Chinese frontal cortex samples were obtained from the Wuhan Brain Bank (Wuhan), Wuhan, China. * Caucasian American frontal cortex samples were obtained from the National Inst…
