# Supplementary material for: The strand-biased mitochondrial DNA methylome and its regulation by DNMT3A
Source: Genome Res. 2019 Oct;29(10):1622–34. doi: 10.1101/gr.234021.117 (PMC6771398; doi:10.1101/gr.234021.117)
Supplement: Supplemental Material [file supp_gr.234021.117_Supplemental_Code-2.zip]

Archive with 36 entries (29 files):
- Supplemental_Code-2/
- Supplemental_Code-2/filter_reclass.pl
- __MACOSX/
- __MACOSX/Supplemental_Code-2/
- __MACOSX/Supplemental_Code-2/._filter_reclass.pl
- Supplemental_Code-2/.DS_Store
- __MACOSX/Supplemental_Code-2/._.DS_Store
- Supplemental_Code-2/level_methratio.pl
- __MACOSX/Supplemental_Code-2/._level_methratio.pl
- Supplemental_Code-2/level_wig.pl
- __MACOSX/Supplemental_Code-2/._level_wig.pl
- Supplemental_Code-2/Mito_gene_expression_Codes /
- Supplemental_Code-2/Mito_gene_expression_Codes /example_tophat_mapInfo.txt
- __MACOSX/Supplemental_Code-2/Mito_gene_expression_Codes /
- __MACOSX/Supplemental_Code-2/Mito_gene_expression_Codes /._example_tophat_mapInfo.txt
- Supplemental_Code-2/Mito_gene_expression_Codes /example_mito.bed
- __MACOSX/Supplemental_Code-2/Mito_gene_expression_Codes /._example_mito.bed
- Supplemental_Code-2/Mito_gene_expression_Codes /mt_expression.pl
- __MACOSX/Supplemental_Code-2/Mito_gene_expression_Codes /._mt_expression.pl
- __MACOSX/Supplemental_Code-2/._Mito_gene_expression_Codes 
- Supplemental_Code-2/filter_duprm.pl
- __MACOSX/Supplemental_Code-2/._filter_duprm.pl
- Supplemental_Code-2/readme.txt
- __MACOSX/Supplemental_Code-2/._readme.txt
- Supplemental_Code-2/mapping_bsmap.pl
- __MACOSX/Supplemental_Code-2/._mapping_bsmap.pl
- Supplemental_Code-2/data/
- Supplemental_Code-2/data/chrM_mm10.fa
- __MACOSX/Supplemental_Code-2/data/
- __MACOSX/Supplemental_Code-2/data/._chrM_mm10.fa
- Supplemental_Code-2/data/test_1.fastq
- __MACOSX/Supplemental_Code-2/data/._test_1.fastq
- Supplemental_Code-2/data/test_2.fastq
- __MACOSX/Supplemental_Code-2/data/._test_2.fastq
- __MACOSX/Supplemental_Code-2/._data
- __MACOSX/._Supplemental_Code-2
