# Supplementary material for: The strand-biased mitochondrial DNA methylome and its regulation by DNMT3A
Source: Genome Res. 2019 Oct;29(10):1622–34. doi: 10.1101/gr.234021.117 (PMC6771398; doi:10.1101/gr.234021.117)
Supplement: Supplemental Material [file supp_gr.234021.117_Supplemental_Code-2.zip › Supplemental_Code-2/level_methratio.pl]

#!/usr/bin/perl -w
use Cwd;
use strict;

my $dir = getcwd;

my $ref = "$dir/data/chrM_mm10.fa";
my $path = "$dir/res/duprm/ReadClass";
chdir $path;

my $outpath = "$path/methratio";
system("mkdir $outpath");

my @sams = glob("*_chrM.duprm_Remain.sam");
foreach my $sam (@sams) {
  print "Processing...$sam\n";
  my ($sp) = split/.sam/,$sam;
  my $cmd = "methratio.py -o $outpath/${sp}.txt -d $ref $sam";
  system($cmd);
}
