# Supplementary material for: The strand-biased mitochondrial DNA methylome and its regulation by DNMT3A
Source: Genome Res. 2019 Oct;29(10):1622–34. doi: 10.1101/gr.234021.117 (PMC6771398; doi:10.1101/gr.234021.117)
Supplement: Supplemental Material [file supp_gr.234021.117_Supplemental_Code-2.zip › Supplemental_Code-2/Mito_gene_expression_Codes /example_mito.bed]

ND1	3307	4262
ND2	4470	5511
CO1	5904	7445
CO2	7586	8269
ATP8	8366	8572
ATP6	8527	9207
CO3	9207	9990
ND3	10059	10404
ND4L	10470	10766
ND4	10760	12137
ND5	12337	14148
ND6	14149	14673
CYB	14747	15887
RNR1	648	1601
RNR2	1671	3229
