# Supplementary material for: The strand-biased mitochondrial DNA methylome and its regulation by DNMT3A
Source: Genome Res. 2019 Oct;29(10):1622–34. doi: 10.1101/gr.234021.117 (PMC6771398; doi:10.1101/gr.234021.117)
Supplement: Supplemental Material [file supp_gr.234021.117_Supplemental_Code-2.zip › Supplemental_Code-2/readme.txt]

1. Mapping
mapping_bsmap.pl

2. Deduplication
filter_duprm.pl

3. Reassignment
filter_reclass.pl


4. Methylation level calling
level_methratio.pl

5. Strand specific wig file generation
level_wig.pl
