# Supplementary material for: The strand-biased mitochondrial DNA methylome and its regulation by DNMT3A
Source: Genome Res. 2019 Oct;29(10):1622–34. doi: 10.1101/gr.234021.117 (PMC6771398; doi:10.1101/gr.234021.117)
Supplement: Supplemental Material [file supp_gr.234021.117_Supplemental_Code-2.zip › Supplemental_Code-2/mapping_bsmap.pl]

#!/usr/bin/perl -w
use Cwd;
use strict;

my $spname = "test";

my $dir = getcwd;
my $ref = "$dir/data/chrM_mm10.fa";
system("mkdir $dir/res");

my $out = "${spname}_chrM.sam";
my $fq1 = "${spname}_1.fastq";
my $fq2 = "${spname}_2.fastq";
system("bsmap -a $dir/data/$fq1 -b $dir/data/$fq2 -d $ref -o $dir/res/$out -w 10 -v 2 -p 6 -n 1 -r 0");
