# Supplementary material for: The strand-biased mitochondrial DNA methylome and its regulation by DNMT3A
Source: Genome Res. 2019 Oct;29(10):1622–34. doi: 10.1101/gr.234021.117 (PMC6771398; doi:10.1101/gr.234021.117)
Supplement: Supplemental Material [file supp_gr.234021.117_Supplemental_Code-2.zip › Supplemental_Code-2/data/test_1.fastq]

@SRR1286800.1 HWI-ST833:171:4:1101:1231:2077 length=101
TTTTATAAAAAAGTAGAAAAGAAAATGGGGAAGAGTTTTAAGTATATGGGTATAGGGGAAAATTTTTTGAATAGAATATTAATAGTTTATGTTTTAAGATT
+SRR1286800.1 HWI-ST833:171:4:1101:1231:2077 length=101
@@@ADD?A?DADHEBHGEHE+??BAHIHIE;?C;;?B9?BAF*0?BFEGI9<=FCCGEE<E>.=A7CDD=>@ACC3;(>C@B>>CDCC3:@BDDC@AC@>:
@SRR1286800.2 HWI-ST833:171:4:1101:1122:2087 length=101
TTTGTGTTAGTATTTTGTTTATTTTATAGTTAGAAATCGAAGGTTTAAATAANNNGTGTTTTTTATAAAATTTGGGTAGTTAGTGTCAAAGTNNAATAAAT
+SRR1286800.2 HWI-ST833:171:4:1101:1122:2087 length=101
@@@DDDDBFFD:CGCGEAFGAGGGIIIHEHGCGBEGEHIDEH>3DH9?BF<?###0076;FHIICII)?)?C>ECBB;ACEC>@@CACA@AC##,,551(5
@SRR1286800.3 HWI-ST833:171:4:1101:1211:2125 length=101
TTAAATTGATAAATAAATATTGTGTATATTTATCGTGCATAATGTGTTGATTTGGTGTGTGTAAATGTTTGAAATAATAAAATATGTTAGGTAATAAATAT
+SRR1286800.3 HWI-ST833:171:4:1101:1211:2125 length=101
@@@DDDADHHFHFIIHIEII@H4CCBHIGIIIBCEGIGFIECDBCFH<FDHHIIIDFGB?F9?C=BFF>CH:8@@@@@A@GHHEE>AEACD@@DDEC@CC;
@SRR1286800.4 HWI-ST833:171:4:1101:1446:2051 length=101
NGAAGGATGTTGTTTAGGTTTAAGGGAAGGGGGTTGTTGATTGGTTAAAAAGTAGGTAGTTAGTAGTAATTAGAGATTGATTTAGAAAATGGATTTAATTA
+SRR1286800.4 HWI-ST833:171:4:1101:1446:2051 length=101
#1:4AD>3CCDDDEIBDEFECEEEFIEFDB1?D6@AA;B4=AAC4@))@ACD7=AC.;?@ADD;3;>BAB@A>3;5>;A>3>;>>:;:5:>3>AAAA>AD>
@SRR1286800.5 HWI-ST833:171:4:1101:1422:2091 length=101
TTAGGGATGTTTAGTTATGTGATTTTGGTTGAAGGTAGTATTTTTTATTGGTGATTTTTTTATTTTTAAAATTTTGGTGTAATAATGTGTGTGAAAGTTAA
+SRR1286800.5 HWI-ST833:171:4:1101:1422:2091 length=101
@@@DDD?DFFDFFFEF<9E<AC,AF>EG?CGEEF@1C@1:?CDFCF;9BAD8BFEFGI<FBFACAFFD@;;?;>>>??BBA:;@>>;55595<A55:+::3
@SRR1286800.6 HWI-ST833:171:4:1101:1375:2224 length=101
TGTGTAGGTCGTTCGTTAGTTATCGGGGTATTTTTTTTAGTTTTTAATAGAATTTTTTTTTATTTTTTGGTTGTGAAGAGTGTTTGCAGTATTTGTTGATA
+SRR1286800.6 HWI-ST833:171:4:1101:1375:2224 length=101
@@@F=BDEAFFHGIIFIGGDGBHHFHII:?DAHIIIG8@@DE>DH?7?EHGEFFEFFCBDD8ACDEDDDDBBDBB@AC:<>>>CCC@ACCDDEEDDDD@:@
@SRR1286800.7 HWI-ST833:171:4:1101:1592:2055 length=101
TTATATTATTATTTTTTTAAATTACGTATTGTTATGGTGATAAATAAGTTGTTATTGATGTTTTATAATTTTAAATTTAAATTTTATTTTTTAGAGAAATA
+SRR1286800.7 HWI-ST833:171:4:1101:1592:2055 length=101
CCCFFFFFHHHHHJJJJJJJJJGIJJFGIJIJJGIGI?FGEIGHJGGIGIIIGIIJJJJIIIIIEIJIIJJJJIHEHGFEHFFFFFFFEEEDDDCCCDDDC
@SRR1286800.8 HWI-ST833:171:4:1101:1788:2023 length=101
NTTGTATAGAAAGTCGAAAGTTTTATTATTTTATTTTTATTAAAATGTTTATTTTTTTTGGTTATTTTTGGTGTAATGTTTTTTGTATAATGTAGTTTAGA
+SRR1286800.8 HWI-ST833:171:4:1101:1788:2023 length=101
#1:DDDDFHFHDFDGHEEGIABCHGGHIIIEFCGBFDEDEHGIGHEG?DDEHGGIIIIIIB?CEE>CECD>;?;>5>@>CDCBBBBCCDCACCDAACDDC<
@SRR1286800.9 HWI-ST833:171:4:1101:1898:2087 length=101
AGAGAGAGGGAGAGAGAGAGAGAGAGAGAGAGAGAGAGAGAGAGGGAGGGGGAGGGAAATGATTTTAATTTAGGGTTAGGTATTTGAGTTGAATGATTTGG
+SRR1286800.9 HWI-ST833:171:4:1101:1898:2087 length=101
@@<DDDBDHHFFFBEGGIDG?HEFHGHIGHEGICDHIGCG(;5(5A8='9A''8;9&2(33(:B@A((4(+(438(++29:(++:>:0++:(((((++(::
@SRR1286800.10 HWI-ST833:171:4:1101:1972:2113 length=101
TTTGAAAAATGACGAAATTAATAAAAAACGTGAAAAATGAGAAATGTATATTGAAGGATTTGGAATATGGCGAAAAAATTGAAAATTATGGAAAATGAGAA
+SRR1286800.10 HWI-ST833:171:4:1101:1972:2113 length=101
CCCFFFFFHHHHHJJJJJJJIJIJJJJJJJFGIIJJIIJIJJJIJJDGHIJJIIIJJJJJJJJ>CHHHHHGFFDDDDDDDDDCDDDDDEDDDDDDDDDDDC
@SRR1286800.11 HWI-ST833:171:4:1101:1864:2120 length=101
GTTTGGTATTATTAGAATGTAATTTTTTTATTATAGTAAGTTTTGGATATTTTAATATATTAGAAAAGTAAGATTTAGATTTAAATTTATTTTTTATGATG
+SRR1286800.11 HWI-ST833:171:4:1101:1864:2120 length=101
@B@FFFBDHHGHHIIGGIIHHIJIIIJIIFGGFGGH<FIGDGEGGICHIIJJJIIGIJIJJJIJEHIHCHGGDGEAHFHHGFFFFFDFEEEEEEDDDDCDD
@SRR1286800.12 HWI-ST833:171:4:1101:1875:2171 length=101
TAATTAGGTATACGTTTAAGGATTTAAGTTTGATGTTTAGTATTTATGTGAAATATTTTTGTAATATTGGGAAGGTAAAGAGGTTGATTTTTGAAGTTTAT
+SRR1286800.12 HWI-ST833:171:4:1101:1875:2171 length=101
@?@BDFFF?DFHDGGHGIGG>BGEGGIIFHEGCHBHIGGGEGGHHG>DBDFEIIGIIGIIIGGIHCDCGFFBH;FFDGIHEGC)=CDCDDFF6;.;6;;@>
@SRR1286800.13 HWI-ST833:171:4:1101:1960:2223 length=101
TGGGGCGGAGTTTTTGTTATTGTTGTGTGAGGTAGTTGGGGTGGATTTGTGCGAAGAAGATTGTTAGGATTATGGTAAGTACGGTGATTAGGTATATTTGA
+SRR1286800.13 HWI-ST833:171:4:1101:1960:2223 length=101
???DDADD0??B4BD<(9/*8BCEB.5AC)7@..@77AC>?499555,5(553'350>A>(3>>:3>>4:>:+>:+:>>(::85<<<(:::>A:::>>>B:
@SRR1286800.14 HWI-ST833:171:4:1101:2119:2027 length=101
NTGTTTTATTTATAGGGTTGTAGATTTTTTTAGTTTTTTGGGTATTTTTTTTAGTTTTTTTATTGGGGGTTTTGTGATTTATTTAATAGTTGATTGTGAGT
+SRR1286800.14 HWI-ST833:171:4:1101:2119:2027 length=101
#1=BDFFFHGHGHHIIIHIJGIIJJJJJJJJGGIJIJGAGHJ1BFHIIIHFDDDEDEDDBD9ACDCDDB5;BBDB<ACDECDDEDDDDCDEDACDDCC@CC
@SRR1286800.15 HWI-ST833:171:4:1101:2228:2057 length=101
TATTTATTTAAAGTTAATTTTGTTCGTTTTCGGTAGATGTGATGAACGAGAATTGAGGTTTTTGGATATTTAATATTTTTTTTTTTTTATTTTTAGTTGAA
+SRR1286800.15 HWI-ST833:171:4:1101:2228:2057 length=101
@@@DDFFFHHGDDHIIEHGIII;ACEEFHIDHHHAGCAGBDF9?@BD=AHGDIII>FB=@FADG67?EECHBCFD;>?DEBB@@BD>@(:AAD@1<@A(:(
@SRR1286800.16 HWI-ST833:171:4:1101:2001:2089 length=101
TTCGTTATTTTTTAAGTTATTAAGTGGATGTTTTTTATTTTTTATGATTTTTAGTTTTTTTGTTATATTTTACGTTTTATAGTGGATATTTTTAAATATTA
+SRR1286800.16 HWI-ST833:171:4:1101:2001:2089 length=101
@C@DFFDDHHHHHHGGIJHGIGGHHHGIFGHHIJJIECHGIIABHI=BGIIJHGEHIIJHFCAC;@CBDEEDCBD9CDDDCCCC<@CEDEEEDD@CDA@C:
@SRR1286800.17 HWI-ST833:171:4:1101:2229:2109 length=101
TGTTTTCGTTTTTGTATTGGTTTTTTTTTGTTATTAATTTTTGAAGGGTTGGATTTGTGGAGAGATAATGTGTGAATTTGGTTTTGTTGTGGAATATTTTG
+SRR1286800.17 HWI-ST833:171:4:1101:2229:2109 length=101
@B?DFFFFHHHFHJHEHIJJIJJJJJJJJE;CCHIGEGGIJJB@CEHGEHFFCEEEECDD@BCB@@CACDCDCDC>CCDCDDDDBDBDBA@B@ACDEDEEC
@SRR1286800.18 HWI-ST833:171:4:1101:2053:2119 length=101
TATTGGTTAGTTTATATTGATGTTTTTTTTATGGGGTTGTAAATTTTTTTAGTTTTTTGGGTTTTTTTTTTAGTTTTTTTAGATTTTTAAGGTGTGTGTTG
+SRR1286800.18 HWI-ST833:171:4:1101:2053:2119 length=101
@CCFFFDDHHHHHIIGHIGHGHIHJJIJJJGHGJJI@FHAHIJJJJJJJHBDBEFFDDDDD@BDBDDDDDD??@C>CDDDBDACDDDDB@CC:C@?8?BAA
@SRR1286800.19 HWI-ST833:171:4:1101:2172:2141 length=101
AAATTTGAAAATTACGGAAAATGAGAAATATACATTTTAGGACGTGAAGTATGGCGAGGAAAATTGAAAAAGGTGGAAAATTTAGAAATGTTTATTGTAGG
+SRR1286800.19 HWI-ST833:171:4:1101:2172:2141 length=101
CCCFFFFFHHHDHJJJJIJJGJJJJJJJJJEIIJJJDFIIGIIJHEGIJFHIJJIGIJJHHHHHFFFCEFCDC;@=ADDDDDCDCCCDDDCD>CCDDEECD
@SRR1286800.20 HWI-ST833:171:4:1101:2165:2207 length=101
AAGATAAAAGTGATTTTAGAGTTAGATTGAAGTTGTATTTAATTTTTTTATTGGTATTTAATATGTATTATTTTTGGATATTTTATTATAAAGTTGGATGA
+SRR1286800.20 HWI-ST833:171:4:1101:2165:2207 length=101
@BCFFFFFHHCFFHIJJIJHGHIIJIJJJJIJJJJIFGIIJJIJIJJIJGIJJJFGIJJIGJJJIHGIIIIJJJJHGGHHFFFFFFFDFEEEEEEDDCDCA
@SRR1286800.21 HWI-ST833:171:4:1101:2316:2018 length=101
NTAGATGTTGGAAAGAATTTAGATGTTTTTTGATAGAGGAATGAATATAGAAATTGTGGTATATTTATATAATGGGGTATTATTTAGATATTAAAAATAAC
+SRR1286800.21 HWI-ST833:171:4:1101:2316:2018 length=101
#1:A=2AACFF??FFEEFFI@HFFIHIIIIFFF<DDCEEFIG@G>EFFDEIIFCFI)=C@FEDGGEFIEDEFEF@AE?BBDBBDA@BACADDEEBABBBBB
@SRR1286800.22 HWI-ST833:171:4:1101:2382:2036 length=101
NTGTTTTAAGTTTTTGTTTTAAGTCGGGAGAGCGGAGAATTCGGTTATTTTGGAAATTTGTTTTTTTTGTTATTTAGTCGTGTTTTTTTTTTTATTTGTTT
+SRR1286800.22 HWI-ST833:171:4:1101:2382:2036 length=101
#1:B;BDDFFA<CF+@CFGECGHFHFIII<@F@FE?;FF@>F;F(';@CEEF<DDBDDDCEABCBBBBB2<3>@D@ABA92-8?BBBBBBBBB8:A@3:39
@SRR1286800.23 HWI-ST833:171:4:1101:2259:2052 length=101
NAGTTTTTTTCGTTATATTTTACGTTATAAAGTTGTATTTTTTAATTTTCGTGATTTTTAGTTTTTTCGTAATATTTTAGGTTTTTTAGTGTGTATTTTAC
+SRR1286800.23 HWI-ST833:171:4:1101:2259:2052 length=101
#1=4=BDDFFFFAGD@GFFIFFFEF@DGFEEFFE@?GGEIIFFCCF=CFFF=;=@@;CEFF?CBDD<>;5?;?D>;>@B?B::38?@?<4:4>24:B>ADB
@SRR1286800.24 HWI-ST833:171:4:1101:2276:2089 length=101
TGTTTGTTTGGGTTGTGTTTTGGGGATTGAAGGTTATTGTTAATTTTAAGTTGGAGTTAGTTTTGAGGGTTGGGGATTTGTGATTAGGTAATAGGTTAGTA
+SRR1286800.24 HWI-ST833:171:4:1101:2276:2089 length=101
CCBFFFEFHHHHFHIFHHIJIJJJJGJJIIGIJGHGIJJJJIIJJJJFIJHHIJGIFFHIHIJJHHHHF;@BCDDBDDDDDDDEEEDDCCCDDDD@CCBA:
@SRR1286800.25 HWI-ST833:171:4:1101:2295:2144 length=101
TTTTTTTAAGGGTTTTGAATTCGAGGAAAAGTTAAGGTTAGGTAGGAATATTTGGAGAGAGATTAGAAGAAAAAGAGGAAAAAGGGAGAAGAAAAAAGATC
+SRR1286800.25 HWI-ST833:171:4:1101:2295:2144 length=101
@C@DDD?DFCFDFGBHIGGHGIGCFGEHIII??D?BF/?BF@8=BBB=@CGHHIIGIGEEEA@D;CCBE36@>BB=CBBBA?B?B??95ACC>CA?<B@A@
@SRR1286800.26 HWI-ST833:171:4:1101:2333:2183 length=101
AGTTTATGTTTTTTTATTGGGGAATTGAGTTTATTGATATTAAGAGATATTAAGGAAAAGTAATTGTTGTTTTTTTTATTTTTGTTGTTAGAGTTGGTATT
+SRR1286800.26 HWI-ST833:171:4:1101:2333:2183 length=101
B@BDDFFFHHHHHJJIJIJJJJFEIJIJI<FHGIJCGIIIJIIIJJJ<FHIJJJJIJJIJCGGGIJGHHCHFFDD>BBDDEEDD@CDDDDDD>>ACD<ACA
@SRR1286800.27 HWI-ST833:171:4:1101:2311:2213 length=101
GTTTTGAAGAATAAGGTAAAAGTTAAAGTTTAAGGGTTGGTAAGATGGTTTAATGGGTAAGAGTATTTAGTTGTTTTTTTGAAAGTTTAGAGTTTAAGTTT
+SRR1286800.27 HWI-ST833:171:4:1101:2311:2213 length=101
CB@FFFFFHHHGHJJJHIJJGIHJIJJJIJGEIIII?FHIBFCGHGBG?GGGHIIJJFHIHHGBDCHIIIJIICHAHHFDB;;ACCDECCCDCEDCDCCFA
@SRR1286800.28 HWI-ST833:171:4:1101:2470:2220 length=101
AGTTTTTTTGTTAGTGTTTTTTATATTTTTAGTGTAGGTTGTTTTTTTTTAGTTTTAGAGAATTAATTTTATATGGTTAAATTAGAGATTTAATGATTTGA
+SRR1286800.28 HWI-ST833:171:4:1101:2470:2220 length=101
BCBDFFFFHHFHHJFHGIJJJJIJJJJJJJHIDHDGGIFHIHIJJJJHFDCDCDDDDDDDDDDDDDEEEDEDDEECCDDDDEEDDDDCDDDDDDDDDEEDC
@SRR1286800.29 HWI-ST833:171:4:1101:2520:2020 length=101
NTGTTTATGTGTGTTGTTTTTTTTTTTTTTTGGGGGGGTTTGGGTGTTTTTTTTTTGTTTAGGTTTGAATGGGGGGGTTAAAGGAAAATTTTTAGTAGTTT
+SRR1286800.29 HWI-ST833:171:4:1101:2520:2020 length=101
#1=ADDAEHFHADGIHIGIIIIIIIIIIIE3338BBB&)&+((&+&&+(+(&05-5&29((+:((+((+(+(+200<)0(+((((((+4(::((+((+:A:
@SRR1286800.30 HWI-ST833:171:4:1101:2669:2021 length=101
NTCGGGAGTATGTGGTTTTGTTTTTTTTGATATGGTAAATGGTTGTATTATTTTATAGTTTTTATTATGGGTATAGATTAATGGTTGTTTTTTATTGTTTA
+SRR1286800.30 HWI-ST833:171:4:1101:2669:2021 length=101
#4=DFFDFFHHHFHIHIJJJIJJJJJJJJIGEIIJFGHIGJJ@FG@GHIEIJFHGHGGEEFFFFFEEEEEE?CDD@CDEDDDDDCDDDDDDDDACDDEDD>
@SRR1286800.31 HWI-ST833:171:4:1101:2652:2061 length=101
AGGGTTCGGGAATAATGTTCATTTTTTTAGGGATTTAGTGCGTATTGTTAGTTTTTAGAATTAGGGTAGGTGGGTTGGTAAAATGGTATTTTAAATTTTTT
+SRR1286800.31 HWI-ST833:171:4:1101:2652:2061 length=101
@CCFDFFFHHFHHJIJJJJJJJJJJJJJHIJJEHIJIJFHGI;FHGIIIIJHIJIJHHFHHFFFFF>ABD>CBD=<@B?CCDDEDD>ACDEEDDCEEDDDB
@SRR1286800.32 HWI-ST833:171:4:1101:2534:2081 length=101
TTTGGAATGATGATTAAAAGTGTGTGTATTTGTTATTTTTAGAAGTATTTTAGAGAGTTTTTGTTAAATAGATAAGTGTTTTAAATAGATGTTTGGTAGGT
+SRR1286800.32 HWI-ST833:171:4:1101:2534:2081 length=101
CCCFFFFFHHHHGIJJJJJJFH<CEGCHGGJIGGBGHIJJHJGHICFGIJJGHHHGHFIIJIJIJJJGJJJHGIIDDDDDHHDEBHHFDFFFFFEDBCED>
@SRR1286800.33 HWI-ST833:171:4:1101:2507:2108 length=101
ATTGGAGGAAAATATGGTTAGAAAGGTTGATATGGGGGGGGGGGGAAGTTTTGGGGGGGTTTTTTGTTGGTGGGGGTAAAAAAATTGGGGGGGGGGATTTA
+SRR1286800.33 HWI-ST833:171:4:1101:2507:2108 length=101
@CCFFFFFHHHGHJJJJHIJJIJJJJHHJGIFIIIJJJDDDDDD55&(++((+0-0&&&&5(+8&)(+(((+8&&&*&3@CC&&(+(((&)&)&)&&)9C+
@SRR1286800.34 HWI-ST833:171:4:1101:2611:2187 length=101
AGAGAGGTTAGGTAAAGAGGAGGGTTTTAGTATAGATATTTGGGTTTTTTTGGGGAGGGGAAATAGATTAGATTTTTGTGGGGAGGTTAGAGGTAGGTGGG
+SRR1286800.34 HWI-ST833:171:4:1101:2611:2187 length=101
@@?DDDFADHHH:CGGIEIGEHIIEBHH@HHEGGGHGHGGHHEHFHHHIJIJBHFEDDBD;?BDD<CDDCDDDACACDDCBB9?B>+2@AACB(:@B3>@B
@SRR1286800.35 HWI-ST833:171:4:1101:2750:2190 length=101
TTTATAGGTTTGTTTATAGTTTGATGTTATGAGGGTTTTTTTTTAAAGGAGATATTTTTTTTTTATATGATTTTAGTTTGTGTTAAGTTGGTATAAAATTA
+SRR1286800.35 HWI-ST833:171:4:1101:2750:2190 length=101
BCCFFFFFDFHHFHJIJGJFJIIEIHHHEIIIJJJFGIJIJJIJEHIJGCGGHHHHHHHDDDDDBDCDDCDDDDB<CDEDBAAC@CDEDDDDCDDDECDC:
@SRR1286800.36 HWI-ST833:171:4:1101:2987:2032 length=101
NGATTTTTTTAAAGGTATTATTGATAAAAATTAAAGGGTGGTATTGTGTTTTTTAATATGGGTTTTTTGAGATTTATGAGGAATAAGTTGGTTTAGAATTT
+SRR1286800.36 HWI-ST833:171:4:1101:2987:2032 length=101
#1=DFFFFHHHHHJJAGHIIJJJJJJJJJIJJJJJJJJ?DHDHHIIBCCHIJJJJHHGHHHFBEFDDDDDDDDDDDDDDDDDDDDDDEDCDBBDDDDDDDC
@SRR1286800.37 HWI-ST833:171:4:1101:2884:2044 length=101
NAGTTTAGTGGTTTTTATGGAATTTTTTAGTGTACAAATGAGTAGGTTTTTTTTTATGAGTGTGTGTGTGTGTGTGTGTGTGTGTGTGTGTGTGTATTTAT
+SRR1286800.37 HWI-ST833:171:4:1101:2884:2044 length=101
#1=BDFFFHHGHHIJJHIJJJIJJJJJJIIHHIHJJJGIJJJFHHIDGHHJIJHFEEFFECC>AABA==AABABA<<<?AAA8AAAAB<AA8?2<>:4>((
@SRR1286800.38 HWI-ST833:171:4:1101:2997:2108 length=101
TGTTTTTTGTTTTATTTTTTGAGTGTTTTTAATTAAATTTGTATATTAGTGGTGGTAATTTTGGATTATATTAGGGGAAAGTTATGAATGAAATTTATTTT
+SRR1286800.38 HWI-ST833:171:4:1101:2997:2108 length=101
CC@FFFFFHHHGHIJJJJJJJEGDGIIIJJIGIJIIGIJJJGIIIJJIJHHIFHIGHJHIJJJHEHGDFEFFFFCAB@BBDDDDEDDCDDDDCDDDDEDEE
@SRR1286800.39 HWI-ST833:171:4:1101:2789:2123 length=101
TAAGTGAAATGAAGGAGAGTTAGGTATGGTTGTGGTATTTGTGATTTTAGTATTTGAAAGGTAGATGTAGGAAGGTGAAGGGTTTAAGGTTAGTTTTGGTT
+SRR1286800.39 HWI-ST833:171:4:1101:2789:2123 length=101
CCCFDFFFHHHHHJJIICGFHHIJAHIHJHIJFHIFGGIIJGIHIJJJIJFHIIJJIJIIJEGIGIIHIHJHIHIHDHGHHFBEFEEEECEEDDDEDDDAB
@SRR1286800.40 HWI-ST833:171:4:1101:2926:2133 length=101
AAAGAGGAAGAACAGGAGAGAGGAAAGCGTTTTTACGGTTAATTTAGAACGTTGAGAAGTTTGAGATGCGAGCGAGTATAGTTGAGAAAGTTTATAGCGTA
+SRR1286800.40 HWI-ST833:171:4:1101:2926:2133 length=101
@CCFFFFFHGHHHJJJFHGIIJJJIJJJJFHIJJIIJJBGEIIIIFHGHIIHIJJJJHHHHHHFFFFFEDDDDDD@@ACEEEEDDDDDDD@CEEDEDDDDB
@SRR1286800.41 HWI-ST833:171:4:1101:2927:2162 length=101
GGTATTAGAGTAATTGTGGTTTTATAGAATGAATTGGGTAGGGTATTTTTGTTTTTATTTTGTGGAATAGTTTTTGAAGAATTGGAATTAGATTTTTTTTG
+SRR1286800.41 HWI-ST833:171:4:1101:2927:2162 length=101
@@BDFFFFFFDFHGIIFFHDCHIIIFIIEE<9?FGIJCCFEGADDDEBIIGHIGHIIGGHIIGIE@AEEGDHIGGBDDCDDDEEC@CCAACDCDDCDDDD<
@SRR1286800.42 HWI-ST833:171:4:1101:2895:2172 length=101
GGGATAATTTTAATATTTTTGTATTTATTGAGGTTTGTTTTGTGATTAATTATATGGTTAATTTTGGAGAAGGTTTCGTGAGGTGTTGAGAAGAAGGTATA
+SRR1286800.42 HWI-ST833:171:4:1101:2895:2172 length=101
@@@FFFFFHFFBFGBGFCIHB;EFIGDHE>+AFHHG;EFGC>:DBDFHBHHEE9GHEFHBFE>AFG>AFCDF2=E=DE?C;167;;56;@2-(;;59,:>;
@SRR1286800.43 HWI-ST833:171:4:1101:2848:2177 length=101
GAATAGTAGGAAATAGAGGTTATTGAAAAGTTTAGTAGGAAAGGTGTGTGTGTGTGTGTTTGTGTGTTTGTGTGTTTGTGTGTCTGTGTGTTTGTGTTTGT
+SRR1286800.43 HWI-ST833:171:4:1101:2848:2177 length=101
CCCFFFEFHHHHHJIJGIJGEHGJIIJJJI3CHHIFEGIGEHGI3D3BFGFHDHGHFFCHGCFGHGCDHJGHEHE?DDBDACEEEDACCBDDCDBCCCCDD
@SRR1286800.44 HWI-ST833:171:4:1101:2947:2183 length=101
TTTGTTTTTTTATATTATTTGTTTGGAAAATTGTTTTTTAGTTTTTTATTTTGAGGTAGTGTTTATTTTTTTTTTGAGATGAGTTTTTTGTAAGTAGTAAA
+SRR1286800.44 HWI-ST833:171:4:1101:2947:2183 length=101
@CCFDEFFHHHHHJJJIJJIJIJJJJGIJJJIJGIJJJJJJIGIJJGGIJJJIHHHEEF@DDDEEEEDEDDBDDDB<@ACDCDCDDDDDDADDDDCDDDDD
@SRR1286800.45 HWI-ST833:171:4:1101:2909:2193 length=101
TTTTTTGTGAATGTGTTATTTTATTTAGGATGATGTTTTTTAGTTTTATTTATTTGGTTAGGAATTTTATAAATTTATTTTTTTTAATAGTTGAGTAGTAT
+SRR1286800.45 HWI-ST833:171:4:1101:2909:2193 length=101
BCCFFFFDHHHHHIIIJHIJJJGJJJIJJGIIGIIJJJJJJIJJIJJJJJJGIJJJJJJIJIIIIJJJJHHHGHHHFFFFFFDDDDCDDDFEDDDCDDDDC
@SRR1286800.46 HWI-ST833:171:4:1101:2778:2200 length=101
AAATTGAAAATTATGGAAAATTAGAAATATATATTTTAGGATGTGAAATGTGGTGAGGAAAATTGAAAAAGGTGGAAAATTTAGAAATATTTATTGTAGGA
+SRR1286800.46 HWI-ST833:171:4:1101:2778:2200 length=101
CCCFFFFFHHHHGJJJIJJJJJJJJJJJJJIJJJJJJJJJIJJHHGIJJJGIJBFHJJJJIIJJJJJJJJJJCCGGHHHHHHFFFFFFEFFFEEEEDEDDC
@SRR1286800.47 HWI-ST833:171:4:1101:2984:2214 length=101
AGAGTTTTAGAAGATAATTTATGTTTTTTGTTTTGATTTAAAATTGTTGGGTTTGTGGGGTGTGGAGATAGAGGTGTGTTGGTGATGATATTTATGATGAA
+SRR1286800.47 HWI-ST833:171:4:1101:2984:2214 length=101
@C@FDEFFHHHHHHIJJJJJIJJJJJJJJIHIJJIGIJJJIIGIJJDHIJJ;FHIGHIJJEFDDDACCDDDDDD>9:?ACDD?BCCDEDCDEEEEDDEDDC
@SRR1286800.48 HWI-ST833:171:4:1101:2959:2215 length=101
TTGGTTAATTTTACGTTAATTGGATACATATATCGGAGTATTTGAAAGGAGGGGATTTTAGATGAGAAAATGTTTTCGAGGTAGATTGGTTGTAAGGTATT
+SRR1286800.48 HWI-ST833:171:4:1101:2959:2215 length=101
C@CFDFFFHHHGDHJHIJJJJJJJJIJJJJJJJJJJCH;DGIIJJIIJJIJJJJIJIHIJJIJHHHHHHFFFDEFAEDDDD?CDDDEDDCDDDDEDD:CDD
@SRR1286800.49 HWI-ST833:171:4:1101:2794:2238 length=101
TAAAATTAATTTTAATTATATATTTTTTTGGTTAAAATATTGTTATTTTAATATATAATTAATGTATTGGTTGGTTTTTTATGTTAATTTGATACAAGTTG
+SRR1286800.49 HWI-ST833:171:4:1101:2794:2238 length=101
CCCFFFFFHHHHHJJJJJJJJJJJJJJJJJJIJJJJJJJJJJIGIJJJJJJJJIIJJJJIJJJJIIJIJJGIHHE@DFFDDDDEEFEEEEDEDEDDDDCCD
@SRR1286800.50 HWI-ST833:171:4:1101:3247:2028 length=101
NAAAAATGTTTTTATTAGGTTGGTTTATAGGTATGTTTATGGGAGTATTTTTTTGATTATTGATTGATATAAGAAGTTTTAGGTTATTGGAGTTTTGTGTT
+SRR1286800.50 HWI-ST833:171:4:1101:3247:2028 length=101
#4=DDFFFHHHHHJJJGGIEHIGHIIHIHGGEFHGIGIIJIJIIH?FHIJJJJJIHIIJJJJHHHGHHFFFFEDFAECEEEDDACDDDDCCDCDDDDDDCD
@SRR1286800.51 HWI-ST833:171:4:1101:3136:2056 length=101
ATTATATTTGTTAGTAGTTGTTAGTATATTAGTGGTTATGTAGTGGTTTTGGAGGTGTGGTATTTTTTTAGTATAAATGAAGTTTATCATTTTTTTAAATA
+SRR1286800.51 HWI-ST833:171:4:1101:3136:2056 length=101
CCCFFFFFHHFHHJGIIIJJJJIJHIIJJJIICHHHIEIIIIJHHHCFHIGIFHI?FFFH=FHIHIJIHGFFFFFDEFEEEEEEEEDDEEEEEDDDDCDE>
@SRR1286800.52 HWI-ST833:171:4:1101:3127:2100 length=101
GTTAGTTTTAGTTATATGAGATTTTGTTTGAAAAGATAAGTAGTGATTTAGATGGTAAAGTATTTGTTATATAAGTATAAGGATTTGAGTTTGATTTATTT
+SRR1286800.52 HWI-ST833:171:4:1101:3127:2100 length=101
BBCFFDDFHHHHHJJJJJJJIJJJJJJJJIIJJIJIGJJJHIJIHIIIJHIGIJJDFGIIDGIJIJIHIIJJJJJIHHJIJJIIJJJHHHHHHEFFFFFFE
@SRR1286800.53 HWI-ST833:171:4:1101:3117:2121 length=101
TGAGGAATATTGAAGGGTTGAGAAGGATTTGAAAAAATGTTTAATATTTTTAATTATTAGGGAAATGTAAATTAGGATAATTTTGAGGTTTTATTTTATAT
+SRR1286800.53 HWI-ST833:171:4:1101:3117:2121 length=101
??<+B:3B3CD:4C9E<+<@?:+A<E?FEB4CEE@@?)000??<<BCDEI<D88B=BBECC2).(=7@D>@A>CDDCDAD>?ADA=@>5=A?>>A>DBA;>
@SRR1286800.54 HWI-ST833:171:4:1101:3149:2169 length=101
TTAAGGATTATTTATTTATACATATTTTGGTTTTTCGGAATAGGATAGGATAAGTTTTATGTTATAGAATGTAAGAGATAGTTGGTTAATGTGTTTTAATT
+SRR1286800.54 HWI-ST833:171:4:1101:3149:2169 length=101
CCCFFFFFHHHHHJJJJJJJJIJJJJJJJJGHJJJJJJIJJJJJIJJJJJIIGIHIJIJJJGIJJIJJJJJHIJFHHHHHHHHFFFFEEEEEEFDDDDDDD
@SRR1286800.55 HWI-ST833:171:4:1101:3142:2208 length=101
TAGGTGGGCGGGGGAGGAGGGTAGTAGAGGTTTTGGTTATAGTTGTGAGTTATTTAGGTTTGCGGTTTAGTAGCGATTTAGATAAAGGTTTTTGTGGAATT
+SRR1286800.55 HWI-ST833:171:4:1101:3142:2208 length=101
BCCFBDFFGHHHHFBCD@DDD8?B@CDDCD@BDDDDADDDED>BC>@CCCDCEDEDDDCCDDDDDBDDCDDEEDD>BDDDDCDDDDDDCCDDDDDDDCCDD
@SRR1286800.56 HWI-ST833:171:4:1101:3060:2225 length=101
AGATTATATAGTTTTTTTGTTTTTTTGGGTATGATTAATTTTTTTATGTAAGGTTTTATTTTTATTATTTTTTATAGAGTTAGATTTAGATAAATATTGGT
+SRR1286800.56 HWI-ST833:171:4:1101:3060:2225 length=101
BBBFFFFFHHHHHJJJJJJHIIIJJFHIJ?@BE>FHG@HIJJJJHBEFCEDCC@CEDCCDEEDBCDCDDEEDDBDDDCCCDCDCDDCCC@CED>CADEEC4
@SRR1286800.57 HWI-ST833:171:4:1101:3432:2056 length=101
ATTTTGTTTTTGTTGTTTTCGGTTTTTTGTTGTTGTTTTTGTTTTTGTTGTTGTTGTTGTTGTTGTTGTTGTTGTTGTTGTTTTGTATTATGATTTTTGTT
+SRR1286800.57 HWI-ST833:171:4:1101:3432:2056 length=101
CCCFFFFFHHGHHJJJJJJCGBFHIJJIGH>9B@BGHIIC<GIIJG@CC6?=(;?;B=>C<>C??C=5?5(95,95(9<+<AC9(++(((+(4(+(::&+3
@SRR1286800.58 HWI-ST833:171:4:1101:3297:2109 length=101
GAATTAAAGATAAAAAATTTTAAAGATAGTTATTTATTTTTTAGATTAGAGAATTGTGGTGATTAAGTGAGATTTTTTAAAAAAAGATATGTTTATTTTAA
+SRR1286800.58 HWI-ST833:171:4:1101:3297:2109 length=101
CBCFFFFFHGHHHIJJIIJJJIJIJIJJJIJJJJJIJJJJJJJJHJJIJIIGHJIIHII@FCGIIJJHHHHFHHHEHDDEECDDDDDDDEDDEEDDDEED>
@SRR1286800.59 HWI-ST833:171:4:1101:3331:2120 length=101
TGGGAGTATTTTTTAATTTATATTTTTTTTTTGGGAGTATTTTTTTATAAGAATATTAGGAGGTAGTTAAGGTTGAGGGAGGGATGTTATATGTTTTATTA
+SRR1286800.59 HWI-ST833:171:4:1101:3331:2120 length=101
@CCFFFBDHHHDHJGHIJJIJIGIJIJJJJJJIIJ=E-=CHHHHFD?CDDCACCCDEDECCCD8:@ACCDDD:CD?ACD3>@B3ABCC>@@CDDDED@CDC
@SRR1286800.60 HWI-ST833:171:4:1101:3396:2159 length=101
ATATTTTTATGTTTTTTAGATGTTATTGGTGATAAGTTTTTTTTTTTAAAGTATTATTAGTGATAATGGTTAATATATTTGAAATTAGAAAAAATAAATAT
+SRR1286800.60 HWI-ST833:171:4:1101:3396:2159 length=101
CCCFFFFFGHHHHJJJJGIFHIHIHIIJI?FEGGHIJJJJJJJJJHFDFFFCCFFCEEED>CCDCACCA>CCCC@;;BDE@@CCDDCCDDDDBD@ACDC@@
@SRR1286800.61 HWI-ST833:171:4:1101:3489:2164 length=101
TTAAGTGTATTGGGTTATTAGAGAGATTTAAGGAAGAGATGGTTATATTATTGAGGGAGGTTTAGTATATTAATAAAGTAGTTATAAAGTTTAAAAGTTTT
+SRR1286800.61 HWI-ST833:171:4:1101:3489:2164 length=101
@@@FFADAFHHDHIEFFHII@H@FHIIIIJJIFGFGGG;CFHDFCGCDIJJIGBDHGIGI-=FHHFHGIGHEGGHAEHEFFCEFFFFDC@CDDDCCDCCDC
@SRR1286800.62 HWI-ST833:171:4:1101:3324:2172 length=101
GGTTATTTTTTGATATATATGTAGTTAGAGTTAAGAGTTTTAGGGTATTGGTTAGTTTATAATGTTGTTGTATTTATAGGGTTGTAGATTTTTTTGGTTTT
+SRR1286800.62 HWI-ST833:171:4:1101:3324:2172 length=101
@C@FBDDDFHHHDGIHGGHCBC>HHHHHHHHGHEGBCCFDGBDGI::D>FHBADFHGEFHCFGH@FGIJI@CEHICCE>EH?@D=ACDCDCCCDBB?ABBB
@SRR1286800.63 HWI-ST833:171:4:1101:3478:2243 length=101
AAAAGTTTTTTAATGTTGGGGGAGGGGGGGTTGGGGGGGGGGTGGAAATCGTTTTAATTACGTTTTAAGGAGGATTTTGTAGTTGATAAATATAAAATAGA
+SRR1286800.63 HWI-ST833:171:4:1101:3478:2243 length=101
@@@;DDDDFFFFFIIEG>;FB<)6@D(75937@B66BBBBB6-77(++++282<2++:(3+(+<??B>A4:(&29+:((+4(4((+:(44(+4:>:44:44
@SRR1286800.64 HWI-ST833:171:4:1101:3652:2020 length=101
NTTTATTTCGTTTATGTTAGGTTTTTGTTGGGAATATTAAGGGTTTAATTTAGTATGGGGTTTATATATAAGTATTTTAATTATGGATTGATTTATATTGT
+SRR1286800.64 HWI-ST833:171:4:1101:3652:2020 length=101
#1=DDFFFHHHHHJJJJJIIJFHJJJJIIIJJIIJ@HHGIIIIGIHGHJJJIHFHHGHIJFHJJJJHHHHHHHHFFFFFFFEEEEEEECDCDACCDDFEEE
@SRR1286800.65 HWI-ST833:171:4:1101:3575:2079 length=101
AATGTTATGTTATTTTTGGTATTAGTTAGAAAGGTTTTTTTTTGTAAAGATTTTGAGTCGTAGGGGTGTTAAGAATAAGTGTTGGTTAAGAATAGATATTG
+SRR1286800.65 HWI-ST833:171:4:1101:3575:2079 length=101
BCCFFFFFGHHHHJIJJIJCCHIGJJJIJJJJJIIIJJJJJIJIGDGIIHIIIIFEHHHFBDCCDD;==BCDCCC>CCDBCEDDDDDDCCDCCCACCCCE<
@SRR1286800.66 HWI-ST833:171:4:1101:3548:2131 length=101
AAAGAATTAAAGTAATATTTTAGTGTTGGATAGTTTTATTATTTATTTTTTAGAAAGAGATATAAATATGGTTAATAGATGGGATAAAATGTTTAATAATA
+SRR1286800.66 HWI-ST833:171:4:1101:3548:2131 length=101
CC@FFFFFGHHHDHIJHHIJJJIIHGJIJGGGIJJIIIHJIIJJIGJJJJJGIGHJJIJJJJJJIHJJHJJHIIIEHIIIHGHGHFFFFFFEEEEEEEDED
@SRR1286800.67 HWI-ST833:171:4:1101:3569:2152 length=101
TTGAGGTAGTGTTTATTTTTTTTTTTGAGATGAGTTTTTTGTAAGTAGTAAAATGTTGGGTTTTGTTTGTGTAGTTAGTTTTTTAGTTTATGTTTTTTTAT
+SRR1286800.67 HWI-ST833:171:4:1101:3569:2152 length=101
@@@BDDBDF?DFHHEHIJJJGIJJJI0(-()8))8=CHHH/6;;7).(..>A3.(5>5=;8<?B(9AA929(((+((+:@C(2923:>C(:@CDDDDDD1@
@SRR1286800.68 HWI-ST833:171:4:1101:3680:2166 length=101
GTTGGTTAGGTAAGGGGAGTTGGGTGGAGAAGTTTTTTGGAAATGTAGTATAATGATGTTGGTGGTTATAAAGGTATAGGTTAGTAGGGTGTTGATGGATA
+SRR1286800.68 HWI-ST833:171:4:1101:3680:2166 length=101
BB@FFDDFHHCHHJJJJFHFGIJJ?DHHIIIGGHIJJJJJHIJJJHIJHIJJJJHHHHHHGF?BCACEDEEEDD;;@CDD@CCDCEEDDA@BBDDDDDDDC
@SRR1286800.69 HWI-ST833:171:4:1101:3553:2210 length=101
TTTTTAATAGATTTTTGGAATAATGTTATATAATGTGTGTATGTGAAATATGTGTATTTGGGATTATTATTTTTGAATGAAGGAGTATGATGGAATTTATA
+SRR1286800.69 HWI-ST833:171:4:1101:3553:2210 length=101
CCCFFFFFHHHHHJJJJJDEHGHJJJJIJIJJJJIGIEHGGIJJIIIFJJJIFIIJJIJJJJGJJIIJJJJJJJJEHHJIIHGHHEEFFFFFEEECEEDEC
@SRR1286800.70 HWI-ST833:171:4:1101:3944:2021 length=101
NTGTATTTGTTAGTGTTTGTTAGTTGTATTTATTTGTGTTTATTTTTTGTGTTTGTTTATATATGTTTGTTTTTGTTTGGGTGTTTTTGTATTTGTTTGTT
+SRR1286800.70 HWI-ST833:171:4:1101:3944:2021 length=101
#1=D=DEFGHHBHGHIIIIGGCBHGDHDAHHGGIIIIGFHGGGHHIIII9DGHHHHGICHGGCGCHIIGIIIIFFHFFDDCCABBCCCBB>CDFCDCCCA?
@SRR1286800.71 HWI-ST833:171:4:1101:3750:2033 length=101
NTTGGTTTTAAGGTGGTAGAATTGTTTGGGAAGGATTAGTGGGTGTGGTTTGTTGGAGGAGGTGTGTTATTGTGGGTGGGTTTTGAGGTTTTTAAAGATTT
+SRR1286800.71 HWI-ST833:171:4:1101:3750:2033 length=101
#1=DFDDFHHHHHEGHEHIIJJJJJJJJJJGHHJFHIIJDGGI?FDGICEHGCHIJGHJCHH;B;BCCCEEEEDDB9=BD9?BDDBDDCBDDDDDDDC@CC
@SRR1286800.72 HWI-ST833:171:4:1101:3925:2041 length=101
NATTTTTTTTTTTTTAGTTAATTTTTTTAGGAAGAATTGTAGAGGTTTTGAGAAAGGTTATATGTTTTTTTTTTTTTTTTTTTTTTTTTTTTTTGGTTGGT
+SRR1286800.72 HWI-ST833:171:4:1101:3925:2041 length=101
#4?DDDDDHHHHHIIBDGFH@GIIIIIF?DECCAB@CCC;;>;>A@BCBB<?ACCCBCC@@>@@CDECBBBBBBBBBB@)5>BBB@-9>9)0900&++2)8
@SRR1286800.73 HWI-ST833:171:4:1101:3831:2071 length=101
TGTTTTTATGTTTGGTTTATTTGGTGATGGGTATTAAATTTAGGGAATTGTGTAGGTTAGTACGTATTTTGATTGTGATCGATTTTTATTTTTTTTAAGGT
+SRR1286800.73 HWI-ST833:171:4:1101:3831:2071 length=101
CCBFFFFFHHHHHJJHJIHIJJJJEGGIIJJCGHGJJJJJJJJJJHIJJJHHHJJJFHIJEGHIHIJJIJJJJJIHHHGHH?DFFDEDEEEEDDDDDCCD:
@SRR1286800.74 HWI-ST833:171:4:1101:3955:2109 length=101
TTTAGTATTGTGTGTTTGTGTAAGTATTTATTTTTTATGAAATGTGAAGTATTTTGTGAGGAAAGTATAGAGAGTATGTAGGTGAAGTTTATATGAAGTAT
+SRR1286800.74 HWI-ST833:171:4:1101:3955:2109 length=101
BCCDFDEFHHHHFGHIIJFHHHIJHIIJJGIJJJJJGGIFGHIGFGGGH?FGHIJJBHGHIGHII@FGGIGGHIDDEHHHHGHHDFDBDFEEEFEEEECDD
@SRR1286800.75 HWI-ST833:171:4:1101:3787:2113 length=101
ATTTAGAAATGTTTATTGTAGGACGTGGAATATGGTAAGAAAATTGAAAATTATGGAAAATGAGAAATATTTATTTGACGATTTGAAAAATGACGAAAATA
+SRR1286800.75 HWI-ST833:171:4:1101:3787:2113 length=101
CCCFFFFFHHHHFIJJJIHIIJDHIFHIHIIIIIJFDGHJJJIJIJJJIHJJIJGJJJJJJJJJHIJJJIJJJJJHIJHH=DFFFFEECEEEDCDDDDDDC
@SRR1286800.76 HWI-ST833:171:4:1101:3848:2139 length=101
ATTTTTTTTAAATTGAATGTTTTTTTTTGAGGGAGAAAGAAGATTGGGTAGATTTAAACGTGAATAAAATTTATCGGGTTTGGGATAGATAGAAAGTTATA
+SRR1286800.76 HWI-ST833:171:4:1101:3848:2139 length=101
@@@DDDDDHFFHHI9BC<CE>GCDFHIIE@AG;'5:=;>B?>C>ACC5;553>;>CD@@B9?@8>CACA:AC>C>89@B?88?>(499:CAAA3@@:>@4:
@SRR1286800.77 HWI-ST833:171:4:1101:3776:2222 length=101
TATTTTTGATGGGTGGGAAGAAGATAGAAATTTTTTAGGTTTTTTGTTAGGAGTTTGGAATGTATTGTTTTTTTTTATTGGTAGGTGTTTTTTGTTTATGA
+SRR1286800.77 HWI-ST833:171:4:1101:3776:2222 length=101
CCCFFFFFGHHHHGHIIIJIGIIIJJJJIJJJJJJIGHIFHHIJJJHIGGJEHAHHHFDDFFEFFEEEEDDDDDDBDDDDDCDDDCCABDCDDDBDDCDDC
@SRR1286800.78 HWI-ST833:171:4:1101:4027:2023 length=101
NGTTTAGATATTGTTTTTGTGATATTTTGTTGAAGAATTTGGTTGTTTTTTGTTTATGTTTGAAGAGGTTGTTGAGGTTAAAGTGAAGAGATTAATTATTT
+SRR1286800.78 HWI-ST833:171:4:1101:4027:2023 length=101
#1=DDDDDHHHHGIIJJJIAFEHJHJJJIHGGIGIJHHIIIJJJJHGHIJJGGGGGIJJIJII@EHHH?ACDFD@;AECDDCDFDDCDABA:@ACEDDEEC
@SRR1286800.79 HWI-ST833:171:4:1101:4096:2045 length=101
NTTGAATTTTTGGAGTTTAGTTTTTTGAGTTTTTTGTATATATTAAATATTAGTTTTTTATTAGATTTAGGATTGGTAAAAATTTTTTTTTAATTTGTTGG
+SRR1286800.79 HWI-ST833:171:4:1101:4096:2045 length=101
#1=DDDDDHHHDDFGFGHFHHIIJJIGFGDGGIIJI;FIIJJEIICEHIIJIJHIJJIHCEHHFEFFEEEDEEEEAC@>CC@?>@ACDDDDB>CCDC>CB@
@SRR1286800.80 HWI-ST833:171:4:1101:4089:2068 length=101
TAGTGTATTTGTTGTTTTGATTATTATGTGTCGGGAGGAATTTTTTTTTTGGTTTAGTTTATTTGGAGTTTTGTATGTTTTTTGTATGATTATGGGTATTT
+SRR1286800.80 HWI-ST833:171:4:1101:4089:2068 length=101
@?@ABBDDHHHHDIIIJJJAIHCHIEIIDCHEGBGEFGFIGHIJIGIJHF@C;ABAACCD>ACDED:3:>AC?A::@>CDDDD@B:C@4@C:@CCB9:@DC
@SRR1286800.81 HWI-ST833:171:4:1101:4045:2138 length=101
ACGAAATTATTGAAAAACGTGAAAAATGAGAAATGTATATTGAAGGATTTGGAATATGGCGAGAAAATTGAAAATTACGGAAAATGAGAAATATATATTTT
+SRR1286800.81 HWI-ST833:171:4:1101:4045:2138 length=101
CCCFFFFFHHHHHJJJIJJFHIIJIJJJIJGJJJJFFDHGGIIJIGHIJIJJIJJJJJIJJJJJJHHHHEFFFFFBCEDDDDBDDDDDDDDCDEDEDFDED
@SRR1286800.82 HWI-ST833:171:4:1101:4154:2214 length=101
AGGGTTTGTATTAATAGAGTATATTTGATTATTATTTTATAATTTTGTATTATAGAAAATTGATGGTATTAAAATTTTGTTTAGTGAAGATATCGTTATTT
+SRR1286800.82 HWI-ST833:171:4:1101:4154:2214 length=101
8=@D+=AD+ADDFFFFE<A<<CEBHFD<ECFFFHIFEFBF@BC<DGBDB?GB??FDC?FFEGFDB<9BFFFIICCB;@@8=DFIEEI>A;=AEED7???>B
@SRR1286800.83 HWI-ST833:171:4:1101:4337:2019 length=101
NTTTTATATTAGGTTTACAGTTAGTAGAATATTTATTAGTTTGGGTTATAATTTTATGTTTATTTAATATTTTAGAAGTTACGTGTTATTTTGGTGTTTGG
+SRR1286800.83 HWI-ST833:171:4:1101:4337:2019 length=101
#4=DFDFFHHHHHHIJJJIJJJIJHIIJJJIIJJGIJIJHIIJJJHIIIIIIJJJJJJIIIHIJJIGHIJJJJIIJGHIHHIJHGHHHHFHFFF;ACDEDB
@SRR1286800.84 HWI-ST833:171:4:1101:4295:2117 length=101
GATATGTATATGTTTTTTTATTATTTATTTGAAGTATATTATATTTTTATGTTTGGATTTTGAAGAAGAATGTATAAGGATTATTGGGATATTTTTGTTTT
+SRR1286800.84 HWI-ST833:171:4:1101:4295:2117 length=101
BBCFFFDFHHGHFHJIJJJHJJIJJJIIJJJJIJFHIGJJJJIJJJJJJJJIJJJJIJIJJJGIHIJJJJJJHIHHHHHFHFFFFFFDDECEEFEDDDDDD
@SRR1286800.85 HWI-ST833:171:4:1101:4451:2124 length=101
TTTTAGGTGTTTTATAATATTTTTGTGATTTGGGAGTTTAATAGGTTTGTTTATAATTGTTGTATGAATTTTGTGTTTTTGTTAAATAAATTAGTTGGAGA
+SRR1286800.85 HWI-ST833:171:4:1101:4451:2124 length=101
BCCFDFFBFFHHGIJJJJHJJJJJIFHHIIJJJJEGGHIIIIGIGBGIIIJJIJIJJJJIJJHGHIIHHJJJIIJHHHHHFFFFDDEEEDEEDDDDDCCDD
@SRR1286800.86 HWI-ST833:171:4:1101:4461:2148 length=101
ATTAAAATACGTAAAAAATGATAAATGTATATTGAAGGATTTGTAATATGGCGAGAAAATTGAAAATTATGGAAAATGAGAAATATATAATTTAGGACGGG
+SRR1286800.86 HWI-ST833:171:4:1101:4461:2148 length=101
CCCFFFFFHHHHHJJJJJJJJJGJJJJIIJ?EHIIJJJIIIIIGIIJIJJJJJIJGGJJJJJCHJJHHHHHHFFFDEEDEEEEEDDEEFEFEDDDCCDDDB
@SRR1286800.87 HWI-ST833:171:4:1101:4410:2148 length=101
TATGTTTTGTTTTGTGTTTTTTATAATTTTATTAAAAGTAGTTTATTTAGGTAAAATTTTTAATGTATTATATATTTTGTTAAAATTTTTATTTTTGGAGG
+SRR1286800.87 HWI-ST833:171:4:1101:4410:2148 length=101
CCCFFFFFHHHHHJHIHIJJJJJJJIJJJJIJJJJJJJGHIIJIIJJJIJJIJJJJJJJJJHHIIIJIJJJJJIJHIJHHHHEHFEFFFFDEEEEEDDDDD
@SRR1286800.88 HWI-ST833:171:4:1101:4274:2243 length=101
ATATTATTGTATATATTAGTAAGAGTTTGTTGAAAGAATTTTGATATAGTTGTTTTATGTGAGATTATGTCGGTGTTTAGTAAATATAGAAGTGGATGTTT
+SRR1286800.88 HWI-ST833:171:4:1101:4274:2243 length=101
BCCFFFFFHHHHFGGIGHIHJJJJIHHIJJJJJJJJGIJJIJIFHGIIJIIGFHJJIJJJIGJHIIHIJCFGIAEECGDHCHHHGHFEFFED?CECEECCD
@SRR1286800.89 HWI-ST833:171:4:1101:4663:2054 length=101
AGTTAGAATTTTTTTTTTATAGTGTTTGTTGTTTAAAAGGATAGAGAGGGAGAGAGAGAGAGAGAGATAGAGATAGAGATAGAGATATAGAGAGATATAGA
+SRR1286800.89 HWI-ST833:171:4:1101:4663:2054 length=101
@@@DDDDDHHHHHIIIII?B<<*9?DG@?F?BFHCGIIGI;CCC7@=@EF'94?;=;=;=5;8<818(554@A3>:4>:(4:::@:>:>344+82(:::>(
@SRR1286800.90 HWI-ST833:171:4:1101:4607:2062 length=101
AGAAATTTATTTGTTTTTGTTTTTTAAGTGTTGGGATTAAAGGTGTGCGTTATTACGTTTGGTTATGGGATTTTTAATATGTGTGAATGTGTATGTGTTTG
+SRR1286800.90 HWI-ST833:171:4:1101:4607:2062 length=101
CCBFFFFFHHHHHJJJJJJHJJJJJJIJGHIIJJJGIJIJJJJGHHIIJIIIJJJJJIJJHHHHFFFFFEEEEEEDDDEDEEEFDDDDDCEDFDEDEFDDD
@SRR1286800.91 HWI-ST833:171:4:1101:4663:2136 length=101
TGAAAAAAAGGAATAGAAATTTTATGTAATAAAAAAATATTTGTAGTTTTTATTTAGGGATATTATTTGTTATATTTAGAATGGTTTTTTTAAATTTTTGT
+SRR1286800.91 HWI-ST833:171:4:1101:4663:2136 length=101
CCCFFFFFHHHHHJJJJJJJJJJJJIIIGJJJJJJJIJJJJJIHHIFHIIJHIJJJIIHEHGHFFFFFFFEEEEECFFDCCCDDDDDDDDDDACDEDDDDD
@SRR1286800.92 HWI-ST833:171:4:1101:4697:2144 length=101
TTTTTGGGTAATTGTGAAAGTATGGTGTTTGGGTGTTAGAGATAGGGTTAGAGATTAGGAAGTTTTAGGATTTAAGATGTGTTTTTGAGTAAAGATTGGGT
+SRR1286800.92 HWI-ST833:171:4:1101:4697:2144 length=101
BCCFFFFFDHHHHJHIHIJICHHHJCHFHIIII?FEHIJIJJJJJJJDHIJGHHIJJJJCHHEHIJIHHEHHFFF@DDFDEDEEEDDD<CCCCCCDDDDDD
@SRR1286800.93 HWI-ST833:171:4:1101:4572:2218 length=101
TTTATAGATTATAGTTTATTATGAAGGAAATTAAAGTAGGGTAAGTAATAGAAGTAGAAGTTATAGGGGTATATTGTTTAGGGTTTGTTTATTTAGGATTA
+SRR1286800.93 HWI-ST833:171:4:1101:4572:2218 length=101
CCCFFFFDHHHHHJIIJIJJIJJJJJJIJJJJJJJJHHIJJEHGIDHIJIJIIJEHIIJJIJJJIIJJJBFHIIJHHHJHIJHEHHFFFFFEEEEEEEDDC
@SRR1286800.94 HWI-ST833:171:4:1101:4818:2044 length=101
NGAAAAATGAGAAATGTACATTGTAGGATTTGGAATATGGCGAGAAAATTGAAAGTTACGGAAAATGAGAAATATATATTTTAGGACGTGAAATATGGCGA
+SRR1286800.94 HWI-ST833:171:4:1101:4818:2044 length=101
#1:=DAA;B<?<DBF@<A<BHHEE>FGGII<C<+9?BGI@DGGDEGHGDHG98CFI<CCEGIGE@>CEE;ECCDE?CD?;;ADCCCC>;@B<>CCDDA@5&
@SRR1286800.95 HWI-ST833:171:4:1101:4986:2056 length=101
TATTAAAATTTTAATTTATTAGGTTTGAAACGGTTATTTAAAATATGTTTGTAGTATTTGTGGGGATAATGGAAAATATATTATTGAAGAATGTAAGAAGG
+SRR1286800.95 HWI-ST833:171:4:1101:4986:2056 length=101
CCCFFFFFHHHHGJJJJIJJJJJJIJJJJJJJJHJJJJJJJJJJIJJIIJJIIJIJJIJJIJJJJIJJIJJJJHHHHHGFFFFFFFEEEEEEEDEEDCDDD
@SRR1286800.96 HWI-ST833:171:4:1101:4786:2089 length=101
ATTTTTTTTTTTTTTGAAGGATGGGGGGGATTTGGGAATAGAATTTTGTGGGAGAAAGTGGGTTTTTGGGGGGGGGGGGGGGTTTTGGGGGGTTTTTGTTT
+SRR1286800.96 HWI-ST833:171:4:1101:4786:2089 length=101
???DDDDDDDDDDID/5)=@2=3(6AD3&&)8>>A3882((+38>AA3+(+0++0<9:+:>=5<(285;>>?>>?>>?-&0&09<78-5;5&05<<(&+3(
@SRR1286800.97 HWI-ST833:171:4:1101:4968:2106 length=101
GTGTTTTTGTATAAATTTTAAGAGTTGGAGTAAAGGATGGTTTTTGATTCTTTTGTTTATTTATAGGGTTTTTTTTTGTTATTGGGTTGTTTTGTATAGTT
+SRR1286800.97 HWI-ST833:171:4:1101:4968:2106 length=101
B@BFFFFFHHGHHJJJJJJJJJHJHIJJHJFHIJIJHIIJDGIJJJIJJ4EIIJJHIJIJJJJJIJJIHHJGHFD@DDDDACDDDD@BDDDDDBBDDDDDC
@SRR1286800.98 HWI-ST833:171:4:1101:4779:2165 length=101
AGTATATGGAAAAAGTGTTGTTATATTGGAGAGAGAGGGAGGTTTTGAATTGTGTGTTTTTTAGATTTACGAAGGGTGGAGAAAAAGGAAATTATGATATT
+SRR1286800.98 HWI-ST833:171:4:1101:4779:2165 length=101
@?:A?B?BBCFHBBE<CAF;+<?CHGCHHHEIA8?81:?)0889BF;(.=FBGGIG==;DHE;B);@@);=ACBB>(5;99((,(208<>94:>@@>:@>C
@SRR1286800.99 HWI-ST833:171:4:1101:4913:2171 length=101
TAGTTTTGTTTAGTTTTTTTTAGTTAGTTTGGGTTATATGTGAGATAGTGAGAGTTTGTTTAGGTAGGGTAGTGGAAATAGTTTGGTTTGTGAAGTGTTTA
+SRR1286800.99 HWI-ST833:171:4:1101:4913:2171 length=101
CB@DFFFFHHHHHIJJJJJJJHJIIIJIIIJJJGIIIJJJDGGHIJJICFGHGIIJJJIIHFHFAEEFF?@BCEEDDDDCDCCDDDBDDDDDDDDCDCCC>
@SRR1286800.100 HWI-ST833:171:4:1101:4988:2173 length=101
GTTGTTTGTTATGGGTAGATTTTAGGTTTATTAGTTGAATATTTATGTTCAGTTTTTTTAAGTAGAAAATGAAGATAATTTTTATGTGGTTTTTTTATAAT
+SRR1286800.100 HWI-ST833:171:4:1101:4988:2173 length=101
CBCFFFFFHHHHHIJEGHIJJJJIJJHIJIJJIIJIIJJJJJJJJJJJIIIJIIJJJJJHHIHIJJJJIJHHHHFCEFFFFFFDEEEFECDDDDDDDDEDD
@SRR1286800.101 HWI-ST833:171:4:1101:4872:2175 length=101
TAAGTGTTGGGATTAAAGGTGTGTGTTATTACGTTCGGTTAAGATTTGTGTTTTATTTTATTTAAGAAGATAAAGGTTTTCGTGTTTTGGTTAAGTGTATG
+SRR1286800.101 HWI-ST833:171:4:1101:4872:2175 length=101
BBCFDDDEHHHHHIJIIJEEGDGGGHIGI@HGIIJIIJHIEGIIIJJIIHFHIIGIEHIHJJJIIJIJJHGHHHGFECDDED?ADDCDDDBBDDDDCCDDE
@SRR1286800.102 HWI-ST833:171:4:1101:4902:2198 length=101
GAAAGTGTTAGTTTGGGGTGTGTGGTTGATTGTTGTGTTATAGGTTGGGTGTGAAATGTGGTAAGATAATTTTGAGTTATGTTTATTTTTTTGGAGGTTTA
+SRR1286800.102 HWI-ST833:171:4:1101:4902:2198 length=101
?@@DDAD4ADFFFHIF:FGGECDHI??C3B9:BF;9BFG9<D4B*?=A<5@5@4C)=A=CEEC@B?DDCCDDCC;;@A>@ADDC;ACDECBB<9(3<?BCC
@SRR1286800.103 HWI-ST833:171:4:1101:4876:2203 length=101
TTGGAGGAGTTTTCGGCGGATGTAGTTATATGATTAGTGTTTCGTTGTTAAGGTTAGGGATTGTGAGATTTTGTTTTGTTTTGTTAGTTATGAGGTAAATG
+SRR1286800.103 HWI-ST833:171:4:1101:4876:2203 length=101
@BCFFFFDHFFHHJJJIJJ@GGDEGHIGGGIFCHIGG=CCGHGICGHEEAEFE;@BBEE6@CD;@ACCCDDDCBC<C?ACDDABDACAC@DCCDDCCCCDC
@SRR1286800.104 HWI-ST833:171:4:1101:5201:2026 length=101
NTTTTTAATGGATTATGATATAGAATATGTAAATTAAATAAATTTTTTTTTTTTTGAATTGTTTTTGTTTTGGTGTATTATTATAGAAATTGAAATTTTAA
+SRR1286800.104 HWI-ST833:171:4:1101:5201:2026 length=101
#1=DDFFDHHHHHJJIIJIJIJJIJJIJJJJJIJJJJJJJJJJIJJJJJJJJHFA',-;;(;@CDD/<A(3<;+22(4:(:>(44(4>>@>:ACA@CD:>@
@SRR1286800.105 HWI-ST833:171:4:1101:5014:2074 length=101
TTTAGTTTTATATAGGTGAGTCGTAGTTTGTTAGGATGTTGATTTGAGAGTTTTTTGAGAAGTTTGAAAGTTGAGATTAGGATGATGTGATTTGTTTAGGT
+SRR1286800.105 HWI-ST833:171:4:1101:5014:2074 length=101
@CCFFDFFHHHHHJJJAFHIHIIHGIIGIIHIHIJFGHGHIHJJJJIJJIDHIJJJJJJIJJHJIJJHHHEHHHFFFFFEEEDEEEDDDDDEEDEDDCDDD
@SRR1286800.106 HWI-ST833:171:4:1101:5065:2093 length=101
TTTTTATATTTAAAATAAAATTAAATTTATGTAGTTTTGTGAATATGAGTTTTTTTATATTATTAATTTAAATATCGTAAGAACTTGAGTGAGAATATAGG
+SRR1286800.106 HWI-ST833:171:4:1101:5065:2093 length=101
CCCFFFFFHHHHHJJJJJJJJJJJJJJJJJJIIIHIJJJHGGJJIJJJIFHIJIJJJIJJJJJJJJJJJJJJIJJIGHHHFFFFFFEEECECDDCDDEEDD
@SRR1286800.107 HWI-ST833:171:4:1101:5232:2147 length=101
TAAAAGATGGTAGAGTTTATGATTTAGGTTTATTGGGGATAGGTGAATTTGTTAATTTATGGTGAGATATAGTAAGTATTTTGTGTATTTATATATGTAGG
+SRR1286800.107 HWI-ST833:171:4:1101:5232:2147 length=101
@CCFFFFFHHFHHIHGGIIJJGIIJIJJHHJIIJIJIIHIJJGHHGGGJJJIIGIGIIIIJJCHIIIIGIGJHII@BGHIJHHEHADDFFFFFFEEFCFEE
@SRR1286800.108 HWI-ST833:171:4:1101:5113:2152 length=101
AGGGTGTATATTTATTAATTATTTATGGTTTTTTATGGTGTAAAGTTTTAGTTGTTTTTTATGAGTTTTTTATGTTTACAAATTTAGGAATTTTTGAGAAA
+SRR1286800.108 HWI-ST833:171:4:1101:5113:2152 length=101
BBCFBDDFHHHHHJJJIIIJJJJJJJJIHJJJJJIJIJFHFHIIIHGIJIJHIJIJJJJJIHIEGGIHHHFFFEFCEEDEDDCDDDDDDDDDDDDDDDDD?
@SRR1286800.109 HWI-ST833:171:4:1101:5077:2203 length=101
TTAGGGTTAGGGTTAGGGTTAGGGTTAGGGTTAGGGTTAGGGTTAGGGTTAGGGTTAGGGTTAGGGGTTAGGGTTAGGGTTAGGGTTAGGGTTAGGGTTAG
+SRR1286800.109 HWI-ST833:171:4:1101:5077:2203 length=101
BCBFFFBDFHHHDGHHJJEHIIJIFHIIJJDGHHGIDHIIJJ?DFHII8BBFHI=DHHIH?CEEEFBAC(;CACA(5<<AB,9?<9<<AC13<8?CA9?8?
@SRR1286800.110 HWI-ST833:171:4:1101:5201:2203 length=101
TATGTGATATTTTTTTGAAAAGGTTTTTGAGTTGAATAAGATTTGTTTGTTGTGTATATGGTGTTGGAAAAGAGAAATTTAGAGGTTTTTAGTTTAGAGGG
+SRR1286800.110 HWI-ST833:171:4:1101:5201:2203 length=101
CCCFDFFFHHHHHJJJJGJJJIJCGHJJJGJJJJJIJIJJIJJJJIJJIHIJFHIIIGIJJGHHEFFFFFFEDECCDDDDDDCDD@BDDDBDCDEEDCCDD
@SRR1286800.111 HWI-ST833:171:4:1101:5162:2208 length=101
TTGGAATTATATTTTTGTTTTTGTTTTGGGTAATTTTGTTTTAGAAGTTTATTAAAATTGATAAGAATTATTTTTGAAGTGAATTGATAGTAGTGAATAAA
+SRR1286800.111 HWI-ST833:171:4:1101:5162:2208 length=101
@CCFDFFFHHHHHJJJJJJJJJJJJJJIJJGHGJJJJJHIJJIJIJJDGIJJJJJJJJJJIJIJJJJIJJJJJJHHHFFFFFFFEEEEEEEFEFDEEEEDD
@SRR1286800.112 HWI-ST833:171:4:1101:5142:2209 length=101
ATATGGTGTGTGTGTAGTGGTTTGTTTATAGTGTGTATGTGTATGGTATGTGTGTAGTATGTGGTATGTGTATGTTTTGTAGTGTGTGTGTAGTGTAGTGT
+SRR1286800.112 HWI-ST833:171:4:1101:5142:2209 length=101
@@@FFFDDCFFDHHHGHGGEHHGCHHJGHDH<EEDHHGHIGGGEII?@ED??DGFGIHGIIHGJFGEGHJGHHCHCHGIIEHECEE@@>@AEEED>CC5?5
@SRR1286800.113 HWI-ST833:171:4:1101:5166:2248 length=101
GTTAATTTTGAAGTTATGATAGTAATTTTGTTTTCGTAAAATATTGTATTTGTAGAAGTTAAATAAAAATTAAATTATGTTTTAAAATTTTTTGTTAATGT
+SRR1286800.113 HWI-ST833:171:4:1101:5166:2248 length=101
@@@DDDFFHGBADHHHHIHIIJEIHIIJFIIIBHFHEGGEDIHIIIDGIIIGHGGIGHFHHGEHIJIGGHGJJIIFGHIIJHJI@HEHEHEFDDEDA@CCF
@SRR1286800.114 HWI-ST833:171:4:1101:5480:2022 length=101
NTGGGTGTTTAAAGAATTAGAATAGATGTTGGTAGAGAATTGGGTTTTTTTTTAGTGGGATTAAAGAAAGTTGTGTTTAGGTTGTGGTTTGTTAGTAGTAT
+SRR1286800.114 HWI-ST833:171:4:1101:5480:2022 length=101
#1:DD=@DHFHGHJJDIGIGFHIIIGIGIHII:?EEHGIJJIJIBHGEIIJJHFF?CDC9ACECDCCDDD>ACABCDCCDDCDC@DDDDBDBCCCCCC4:3
@SRR1286800.115 HWI-ST833:171:4:1101:5373:2034 length=101
NTTATAATTAATTTTTTGTTAATGTTAGATTAATAATTATAGAGTATTAGTAATTTTAGTGTGATTTTTATTTTATTAATGATAGATTATAAAATTAGAAA
+SRR1286800.115 HWI-ST833:171:4:1101:5373:2034 length=101
#1=DFFFFHGHHHJJJIJIJJIJIIJJJJJJJJJJJIGJJIIJIFGGJJJGIJJJJJIJIJIIJJJJJIGIJJJJHIIHHIIJHHHHHGFEFFFFFEDEEC
@SRR1286800.116 HWI-ST833:171:4:1101:5413:2109 length=101
GAGATTTTGGTATAGAGTAGATTGGTTTTTTTTTTTAAAAATTTAGATTTAAGGATTAAATATTGGGTTTTGATTAGAAATTGTTTTGGTATTATTTTTTT
+SRR1286800.116 HWI-ST833:171:4:1101:5413:2109 length=101
BBCFFFFFHHFHHJJIJEHHIJJJJJJJJJJJJJJJIJIJJFHHGCEHFFFFFEDEEEEEEEEEEDDDDDDBBDCDDCDDDDDDCDDDD<@CEDEEEEDDD
@SRR1286800.117 HWI-ST833:171:4:1101:5251:2111 length=101
AAATGGGGAGTAATGTTTATATAATATTGAGATTGGAGATTTTTAGAATAAGTTTTATAATGTTATGTTTATATTGTAAGTGGATATGGGGTAGAGAAATT
+SRR1286800.117 HWI-ST833:171:4:1101:5251:2111 length=101
BCCFFFFFFHFFHIJJIJIJJJJJJJJIIIIGHIJJIJHJJJJJJJJIJJJJFIIJJJJIJJIGIGIJJJJIIIJHIJJIDEHGHHHFFFF>CDEDCCCDD
@SRR1286800.118 HWI-ST833:171:4:1101:5263:2134 length=101
GTATGTAAATTGTTTGAGAAGTAGTTGTTGGAGGGTTAATATGGATATAGGATGATAAGGTATTGGTAGAATGTGTTTAGTGGATATTTTAAGTTTAGGGT
+SRR1286800.118 HWI-ST833:171:4:1101:5263:2134 length=101
B@CFFDFFHFHHHHJJGIIIJFHHIIIJIJJCHJJHGIJJJJIIHJ9DGHIFHIHJJJHJGGIJJJCHHHIJJGIIHHFHEHFEFFFFFEEEDEEEEDDDD
@SRR1286800.119 HWI-ST833:171:4:1101:5342:2197 length=101
TTCCTGTCCACGGTACGCCTGCGGCCAAATTTGATTCCTTTCAGCTTTGCTTCCTGTCGGCCCTCATTCGTGCGCTCTAGGATCCTCCGGCGTTCAGCCTG
+SRR1286800.119 HWI-ST833:171:4:1101:5342:2197 length=101
CCCFFFFFHHHHHHHJIJJJIJJIJJJJJJJJJJJJJJJJJJJJJJJJIJJJJJJJIJHHFFDDDEDEEECDDDD@BDDDDDDDDDDDDBDDBDDDDDDDB
@SRR1286800.120 HWI-ST833:171:4:1101:5454:2220 length=101
TAATGAAATGAGAATATTGTATATTATATTTTTTTTAAAAAATATGTTATTTATTAATGTTTTGTAAGTATATAAGTTATTTTTATATTATTTGTTATTTT
+SRR1286800.120 HWI-ST833:171:4:1101:5454:2220 length=101
@@@FFFFFHGGDFGHG<F9IFDFHIDHHHGIIIIIICGGIGIG>FGIIFIEACAGGGH<CHIIIHGCA=ACDEDE?DDD@CECECCEDECDDEEDCCCCCD
@SRR1286800.121 HWI-ST833:171:4:1101:5419:2233 length=101
AAAATGTGAAAAATGAGAAATGTATATTGTAGGATTTGGAATATTGCGAGAAAATTGAAAATTATGGAAAATGAGAAATATTTTAGGATATGAAATATGGC
+SRR1286800.121 HWI-ST833:171:4:1101:5419:2233 length=101
=:=D?DBB?=:2<C+CEEEB4<EBF?,<C3A9E+<A*9E3C:D?<4C:60?)00??D:BCBB8B>AEIC@A;CDA;==??DDDA>;ADAAAADDAAAB>>?
@SRR1286800.122 HWI-ST833:171:4:1101:5451:2244 length=101
TTGGTTTTGTTGGTTGGTGTGTTATTAGTTGTTAGTTTTGTGGGTTGTAATAGTTGTTTTGTTGTTGAGGATTAGGTAGATTTTTGAGTATTTAATTTGAT
+SRR1286800.122 HWI-ST833:171:4:1101:5451:2244 length=101
?@@DDDDDFA?;FHE?C<C8AA;EFF9BEGAFHB@?0B@;?B@DF('-88BA;8=CFG;@;CA>A;?B:.7;6@@;;3>;>CACA'(,:>C:5(>>A:((4
@SRR1286800.123 HWI-ST833:171:4:1101:5593:2033 length=101
NTGTTTGTTTGTATTTTTGTTTGTGGTTATATTAGGAAGGAATAATGTTTTTTTAGTGGTTGAGGTATATTATTTAGAAGTGAAATTTAGGTAAGTTAGGG
+SRR1286800.123 HWI-ST833:171:4:1101:5593:2033 length=101
#1=DDFFFHHHFHIJJJJJIJJJGHIIJIJHIJJJJIJJJJJJJJJJJJJJJJJIIDEGEHHGHF?CDEFFEDFEFECCDACDEDDDDDDDACDDFEECDD
@SRR1286800.124 HWI-ST833:171:4:1101:5539:2040 length=101
NTTTAAGGTTATGATTTTTTTGTTTGGTAAATTTTTGAGAATTATTTTTAGTAAAGGATAAAAGTAGAGGAAAAAGTTTATAATTGAAAATGTGTTTGTTT
+SRR1286800.124 HWI-ST833:171:4:1101:5539:2040 length=101
#1=DDFFFHHHHHJJJJJJJJJHHIJJHIIJJJJJJGGIJJJJJJJJJJJJIJJJJJJJJJJJHEHHHHFFFFFEBAEEEDEEFFDDDDDDDDDDDDDDDD
@SRR1286800.125 HWI-ST833:171:4:1101:5622:2175 length=101
AGAAGAATGAAATGAAGGAAAGGTGAGTGTTTGAGGTATTGGTTAGATATGATTAGTAGAGTTTAGAAAAGGGGAGTGGGGTTTTAGTTTGTTTTTGTGTT
+SRR1286800.125 HWI-ST833:171:4:1101:5622:2175 length=101
CCCFFFFFHHHHHJJJJJJJIJJAFHHCFHIIJGIJ?GIIJJDGHJIJJJJIJJJJFIIGHFHJJJJJJJIJJJG=?BEDD>BDDDDDDEDBDDDDDDDDC
@SRR1286800.126 HWI-ST833:171:4:1101:5707:2182 length=101
ATGATTTTTATTTTTTATAGTGATTGCTGTTATTGTAGTTGTGTTGTTTTAAAATGAAAATTGAAATAAGATTTTGTCGTTGAGTGAGTGTGGGATTTTTG
+SRR1286800.126 HWI-ST833:171:4:1101:5707:2182 length=101
?@@BDBDDFHDFHGIGD?AAACHEH?DHIFEHGGC:CDCFF?D?BF9BDGIE>GIIGBBDG>GA@FGGH@@=AGHAEHHAD;(7.;A@.>5;;85>:>C@?
@SRR1286800.127 HWI-ST833:171:4:1101:5908:2021 length=101
NTGGGAGAATTAGGTTTAGAAAAATAAAGTGGAGTTTTGGGAAGATGGTTTAGGGGTAAAGTGTAAGTGTTGTGTAAGTTTGAGGATTTGAGTTTAAATTT
+SRR1286800.127 HWI-ST833:171:4:1101:5908:2021 length=101
#1=ADDDD?FHFHHEFEBHIIGIDGGHGH+@FFG:DGCGDDDGGIEHE9?FGIHIG@FHGI@G@@EGDEHHEHFED@?;>CCC?CCCCCCDCCDCECCEAA
@SRR1286800.128 HWI-ST833:171:4:1101:5924:2031 length=101
NATATATAAGGTTGTAAATTTTTGTTTTATTTTTATGATAAAATAAGAATTTTATATAAATTTTTTATATTTTTGTGTATTTGATATAATATTTATTAAGA
+SRR1286800.128 HWI-ST833:171:4:1101:5924:2031 length=101
#1=DDFFFHHHFHIHIIIIIII@EGIIIIIFIIIGGIGIIIIIIIIIBIIIHIIIIIIIHIIIIIIIIIIIIIIIHEHHHFFFFFFFF@DEDFEFFCEEC@
@SRR1286800.129 HWI-ST833:171:4:1101:5895:2062 length=101
TGTGATGGGTGTTTGGTATTGTTTGTGAAAATAGAATTTGAAGTATATAATTAAGGATAGTGTGTTGTTAGTTTTTCGAAGTATTTGTGTTTAGTTTGTGT
+SRR1286800.129 HWI-ST833:171:4:1101:5895:2062 length=101
@@BDDFFFHCFHHIIJCFHIJJJJJGGIJJGIJGIIGIJJIJIGHIJJJJJJJJJIIIGIEFFHIGJJJJJGGIJHHHHEFDFFFEDCECEDDDDDEDBDD
@SRR1286800.130 HWI-ST833:171:4:1101:5834:2090 length=101
TATGTGTGTTTGTTTGTGTTTGTATATGTGTGTATATGGGATTGTATGTATTTATGTGTATGTGTTTATATATATGTGTATATATGTGTGTATGTGTGTGT
+SRR1286800.130 HWI-ST833:171:4:1101:5834:2090 length=101
@BCFFFDFHHHHHIJJGHIJJJGIIJJJGIHGGIIEIJJJEGIJHIJJIIIIJJIJDIGHIGHIIJJJJJJJJJJHIJIJJJJGHIHHHHHHHFFFFEDE>
@SRR1286800.131 HWI-ST833:171:4:1101:5934:2137 length=101
TATTTTGGAGTGTAGAATATAGTATATTTTTGTGAATTTTGTGAAGTTGTTAATTTTTTTTTGGGTTGGGTGATTATATATAAAGTAGGATTAATGAATTG
+SRR1286800.131 HWI-ST833:171:4:1101:5934:2137 length=101
@@CFFFFFHHHHFHHIIJJJJJFHIJJJJJJJEHGGIJJJJHIIJJHIJJJJJJJJIJJJJHFFFBDDDB;?ACECCDDDEEEEDDDDDDDDDDECDDEDC
@SRR1286800.132 HWI-ST833:171:4:1101:5996:2177 length=101
CGTACTAAATTTAGAAATAGAATATAGATATTAGATTAAGATAGGTTAAAGAATTTTATTCTAAAGTGGGTTTAGGGTTTTTGGGTGGTTGTGTTGATTTC
+SRR1286800.132 HWI-ST833:171:4:1101:5996:2177 length=101
CCBFFFFFHHHGHIJJJJJJJJIJJJJJJIIJJJIJJJJJIJIJJIIJJJIIJJJJJJJHDHIJIIBFIJFHIIIFG=DHHHHFF?CD?@DBDDDDDDDED
@SRR1286800.133 HWI-ST833:171:4:1101:5890:2186 length=101
TTGTTTGGAGTTTGTAGCGTTTTTTATAAGTGGTTTATAATGTGTTTTAAATAAGAATTTATTTTTTTTGAGTTATTATTATTTATTGTATGTAATTGTTT
+SRR1286800.133 HWI-ST833:171:4:1101:5890:2186 length=101
BBCFFFFFFHHHHJGIJJJJJJJJJIJIJJGGIHIJIJJJJJJIHIJJJJJJJJJJJJJJJJJJJJHFDDDDDED@CFDFEFEEDFDCDEEEEEEEEDDDD
@SRR1286800.134 HWI-ST833:171:4:1101:5899:2227 length=101
GAAGAATGGAGGGAGGGAGGGAGAGAGAAAGAGAGGAGAGAGAGAAGAGAGATTAAATAGTTTATTTTATAGTAAGTTAAGGTTATTTGGTTGTTGTTAGG
+SRR1286800.134 HWI-ST833:171:4:1101:5899:2227 length=101
C@CFFFFFHHHHHGIJJGIJJGIGIIJJJIJJIGHIHIFHHHIJGHHHHFFFFEEDEEEECDEEDDEEEDEDCFECDCDEDDCCDCDEEDDDDDBDDDDDD
@SRR1286800.135 HWI-ST833:171:4:1101:5861:2240 length=101
TTAGTTTTTGTTTTAAATTATGTTATAAGAAAATGTTGATTGAAGGAATTAGTCAGTCGTATTGTTGTGTTTGTTGAATTATTAGTAAAGGTTTTTGTAGA
+SRR1286800.135 HWI-ST833:171:4:1101:5861:2240 length=101
@@CFDDEFHHHBFIIJIJEIIJHHIIJJIJIJIIIJJIHHICGGGIEGGHGHFGEGBGGBFHHGGHGGGIIIJIHEEHFH:BCBC;>@>C@>AC=BBBED;
@SRR1286800.136 HWI-ST833:171:4:1101:6027:2028 length=101
NTTGATAGTTTGATAAAGTTTTTGAAATAAAAAAGGTATGAATAAAGAATTTTTTCGGTGTATTAATGGAATTTTTAGGAAAGTATTTTATTTAATAGTAG
+SRR1286800.136 HWI-ST833:171:4:1101:6027:2028 length=101
#1=D1?DDHHHFDGIIHBBIGIIGIIIHIIIIIIII9DHHGGIIGIHGIIIIIIIIIIHGHEHHFHHED??BDCCACCCCA?B@ACDEEECCEDDCDC>CC
@SRR1286800.137 HWI-ST833:171:4:1101:6210:2041 length=101
NTTAAGAAGTTGATAGTATGTTTATTGTATAATTTTGAATTAAGTTATAATTTTAAATAAATTGTTTAATAATTATTTAAGTTTTTGAAAGTTTGATTAGG
+SRR1286800.137 HWI-ST833:171:4:1101:6210:2041 length=101
#1=DDDEFHHHHGGIIFHIJGHJJJIJFJIJIJJJJJIHJIIJJGIIJJJJJJJIIIIJIHIIJJJJJJJGIIJJGHIIGIEHIJJJGEHHCEEFEFFFFC
@SRR1286800.138 HWI-ST833:171:4:1101:6016:2042 length=101
NTGTTAAGTAGATAATTAATATGTAATATGATTATTAATTTGTTTTTTTTGTTTAGTGGTTTTTGGATTTTTTAGTTGGATGTTTTTTTTTTTTTGGAAAG
+SRR1286800.138 HWI-ST833:171:4:1101:6016:2042 length=101
#4=ADDFFHHGGFJJJGGHJIJJFIIIGIJIHIGIJJIJJFIJIIJJJJJIIIIIJHGIGIJIGHHCDFFFFDACCCDDCCCDDEDDDDBDDDDD&)(4@1
@SRR1286800.139 HWI-ST833:171:4:1101:6104:2147 length=101
GGATGTTAGTGAGAGTTAGGTTATTTATGATGTGGGTTTTTTAGGGTGGGTGGGTGAATGGGAGGGAAATATTGTTGTTTATTGTTGTTATTTGTTGGATA
+SRR1286800.139 HWI-ST833:171:4:1101:6104:2147 length=101
BCBFFEFFHFHFHIJHHIJJGIGIJJIIIIIJHHIJEHIJJJJIJI?FFH;FHHABDFFFFFEDDDBDDDDEFEE@BDDDDDDDEDDDDDEDEEEDDBCC@
@SRR1286800.140 HWI-ST833:171:4:1101:6141:2162 length=101
ATATTTGGGTGGAGGTGAGTTTGGTAGAGGTTAGGTTTTGTTTGGGAGAAGGATATTAGGGGATTTTGGAATATATTGGTTGGTAGGATGGTCGATAGGTT
+SRR1286800.140 HWI-ST833:171:4:1101:6141:2162 length=101
@@@DFFFFHA@DFBH<CEGFDHHI?CFHGG9;DEH?BEHI@DHIIIIIDGGIGGIGIGIIIHHFFFBDCCECCDECDDCCBBC@CCCCCCCCCBBBBBCCC
@SRR1286800.141 HWI-ST833:171:4:1101:6236:2203 length=101
TGGTTTTTTATTGGTTTTGGAAATTTTATATTTTGGAAGTGGATTAGTACGTTTTTGTGATATTTATTGTTTTTTTTTTTATTTTTTTGGGGATGGGAATT
+SRR1286800.141 HWI-ST833:171:4:1101:6236:2203 length=101
BCCDDFFFHHHHHJHIIJJJJJJJJJJIJIJJJJJJHGIBGHGHIIJHJJJHIJJJJFHGGGIJJHHHHHHHFFDBDDD9?(>C((0)&0<-(&(++9(8>
@SRR1286800.142 HWI-ST833:171:4:1101:6208:2239 length=101
TTATAATTTTAAGGGTAGATGTTATGGGAAGATTTAGATTTAATAAGGTTTATAAGTTAGGATTTTAGTTGTTGTATTTAGCGATTGTGTTATTATTGTTT
+SRR1286800.142 HWI-ST833:171:4:1101:6208:2239 length=101
CCCFFFFFHHHHHJJEHHHIJHIIIJJJIGIIJJJJJIJJJIJJIJJJGHHIIHIIDFHIIHIJIJJJIJJJIJIGHJJJJJHEFFFDDEEDEDFFFDDDD
@SRR1286800.143 HWI-ST833:171:4:1101:6138:2245 length=101
AGATTTTTTATATTTTAAATGGGTTTAAAATTTAGATATGTGGGTGTTTTTTTTTTTAAAGAGTAGGATAATTAGATTTTATTTTTAGTGTAAATTAAATA
+SRR1286800.143 HWI-ST833:171:4:1101:6138:2245 length=101
CC@FFFFFHHHHHJJJIIIJJJJJJJJJJIJJJIJIJIJJHIJJGGIJJJJJJHFDDDDCCAD@C>CCACACDDACCDDDCDDEEDACAC@CDDDDCCDCD
@SRR1286800.144 HWI-ST833:171:4:1101:6427:2027 length=101
NTTTAGTTTTTTGTTTTTTTTTGATAGTTTTTTGTAGTTTTTTGTTTTAGTTTAAAGAGTTGGTTTTGTTGTTTGTTTTTGAGGGGTATAATAAGAAAGGG
+SRR1286800.144 HWI-ST833:171:4:1101:6427:2027 length=101
#4=DDFDFHHHHHIJJJJJJJJIDHIJFHIJJJIDGHGHHHHFDCDEDCDCCEDDDDCCACDD@BDDDDDDCDDDDCDDDB<@DDD9>CDEEDDDDDDDDD
@SRR1286800.145 HWI-ST833:171:4:1101:6410:2070 length=101
TGATTTGTATTGTTGAGATAGAGAGGTTAATTGATGTAAAGGAGGTTTTAGTTTATATGTTTTAGTTTTGAGTTTTTTAAATAATATGTAGAGTGATAAGA
+SRR1286800.145 HWI-ST833:171:4:1101:6410:2070 length=101
CCCFFFFDHHHGFHJIJIJJJIIIHICGHGHJIIGIGGIJJJGII:HGGFHHIJIJJJJJJJJIJBFHIJDHEGE@EFFFDFDEEEEEBCEDC>CCFEDCD
@SRR1286800.146 HWI-ST833:171:4:1101:6323:2078 length=101
ATTTAATGAAATATTTATTTTTTATTTTAAATAGTAATTATATTGGTTATTGTAGAATAAAGATATTTGGTTTCGTGAATGTGTAAAGTTTTTAGGTAAAT
+SRR1286800.146 HWI-ST833:171:4:1101:6323:2078 length=101
CCCFFFFFHHHHHJJJJJJJJJJJJJJJJJIJIJGIIJJJJJJJJJGGIJJJGIJJHJJJJJJJIIJJJJHIJJJJHJHHHHHHHHFFFFFFDDEECDDDD
@SRR1286800.147 HWI-ST833:171:4:1101:6499:2127 length=101
TTTATAGGGGTATTATTATTCGTAAATTTTTTTAGTTGTATACATTAAATGAAAATTGTGTTTCATATGTTAATTACATTTTTATAGTTTGGGGTTTTTTT
+SRR1286800.147 HWI-ST833:171:4:1101:6499:2127 length=101
BCCFFFFFHHFHHIIJJIJJJJHHJJJJJJJJJJJJJJJJJGIIJJJJIJIIJIJJJJGIGIJJJJJJHHHHHHHDFFFFFFEDEEEEFEDDDDBDDDDDD
@SRR1286800.148 HWI-ST833:171:4:1101:6721:2018 length=101
NGTTTGGGTTGGTTTTTTGGCGTGCGATGGGTAAGGATTTGTTGAAAGGTTAGAATGAATTGGGGTTATTTAGTTTATGTGGTTATAGTAGTTTGTATGTA
+SRR1286800.148 HWI-ST833:171:4:1101:6721:2018 length=101
#1:DDFFFFHHHFIJJJJJJJJFHIJHIIJJBFIIJGJJJJJJIJHHHHAEFFFFFFDEEEEEDD;BBDDEFDCDADDDDEDCDCDDDDEEDEEDBEEEDC
@SRR1286800.149 HWI-ST833:171:4:1101:6538:2027 length=101
NTTGTATTGATATTTATAAGGGAAATTGGTTTGAAGTTTTTTATTTTTGTTGGGTATTTATTTGGTTTAGGTATTAGAGTAATTATGGTTTTATAGAATGA
+SRR1286800.149 HWI-ST833:171:4:1101:6538:2027 length=101
#4=DD=BD?:FAFB@?F::A?@G>;?<A@9CG?411*:CGII3DBGIIFII;8;(/=FG:FGAE@E=?EA>?=??7;77@ACBB;;>AAABB;@;5@(>>3
@SRR1286800.150 HWI-ST833:171:4:1101:6701:2205 length=101
TTTTTTTTTTTTTTTGAATTAGGATTTAGAATGGAGATTGAAATGAATATTAATTATAAGATTTTAAGGATTTTTCGATTTTTAGATTTTTAGGGTAGGGG
+SRR1286800.150 HWI-ST833:171:4:1101:6701:2205 length=101
@@@DDDDDFFFFFIB/()==)=A)7?@3)7;);;((((5(;AA((5>((,55;;;((,;((:AB@>>AB34(4@AA@(:>(4:(((:@ABA(9@<((+(2&
@SRR1286800.151 HWI-ST833:171:4:1101:6724:2220 length=101
AAAAGTATATTATTTTAAAGTAAATTTATGTTTTTAGGAGTGGTTTTTTAGTTGGGTTTATTGGATTTTTTTTATTGGATTAATTTTTGAGGAAGTAGATA
+SRR1286800.151 HWI-ST833:171:4:1101:6724:2220 length=101
CCCFFDFFHHHHHJJJJJJJIJJJJJJJJIJJJJJHIJFHCGICGIJJJIIHIJJJCFIJJJJJIJJJJHFDDDDACDDDDDDEEEDDDDDDCDDCDDDEE
@SRR1286800.152 HWI-ST833:171:4:1101:6695:2239 length=101
ATAGGGATAGGTTATTTGGTGAATTGAAGGGATTTTAGTGGGATTGTTAAATTTTTTTTTGTTATAGTTTTTATTTTTAAATAAGTTTTTTTGTATTGTGT
+SRR1286800.152 HWI-ST833:171:4:1101:6695:2239 length=101
CCCFFFEFHHHCFHIJJJJCGHIJJIIIIJJDHIJIGIFHJJDHIJIIIJJJFJJJJJHFFFEEEEEEEEDDDDDDDDBDDEEDDDFEDDDDDDDDEDDD?
@SRR1286800.153 HWI-ST833:171:4:1101:6900:2024 length=101
NGAGGAATTAAGGTTGTAAGTTTTAGTTTTGGTTTTGTGGGATTTTGAAATATGTGTGGGATTTTTAGGGATTTTGGGGAAAGATATGAGTTAAGTAGATA
+SRR1286800.153 HWI-ST833:171:4:1101:6900:2024 length=101
#4:DDDFFHHHHHGIJIIIIIIJJIJHHGJJIEHIJJFHIIHHHIJJGIJJJJJGHEFHIHEIIIJIIHHHGHFFFFDDDDDDDDDEDEDDDDDDDEDDEA
@SRR1286800.154 HWI-ST833:171:4:1101:6768:2043 length=101
NTAAAGAGGTTTGTTAGGTATTTATTTTATTCGTTATGATAGTGAATAGAAGTTAAGAATATTTTTAGTTTGTTTTAGAGGGAATATTTTATCGTATTTTG
+SRR1286800.154 HWI-ST833:171:4:1101:6768:2043 length=101
#1=DDDDDFCF?FGHHIIACHHGGIGHIGGIHHIIIAHIHHIDG>DFHIIFIGICGICHIGBHEGIHGBFHI@DH@EHC@?=EE@@;CEEECC@@BCC@CA
@SRR1286800.155 HWI-ST833:171:4:1101:6943:2152 length=101
TTTGTTTGTGGGATTTTGTTTAGGTTTTTGTTTATGTGATATGGATGAGTAGTTTGGTGTTGAGTTTATGGGAATTTTAATAGTTGGAGTGGTTGATTTTT
+SRR1286800.155 HWI-ST833:171:4:1101:6943:2152 length=101
CCCFFFFFHHHHFHJJJJJJJHJJFHIJJJIIJJIJ<DGIIJJIIJJHIGHHGIIJJFHIIJHIHIIIIJJHCHHBDFFFFFEEDEEED@ADCBDDDDEDD
@SRR1286800.156 HWI-ST833:171:4:1101:6951:2179 length=101
TGGAGGAGTTTTGTATAAGATATTTAATTGGTATTTGTTTTAGTTTGTTTAATTTTTATTTGTTTTGTTTTTTTAATTTTTTAATTGAAGATGGTATAGGT
+SRR1286800.156 HWI-ST833:171:4:1101:6951:2179 length=101
<@@DDDBAA?A>A<?@,<A4<:CE?B?+<BE<*:C<C?CFG*?:*:?D>B*?B?@B>BFCE>BF=)(.=;@G54?7;@;@@B?>@>>>(:((5@(,5@:>+
@SRR1286800.157 HWI-ST833:171:4:1101:6973:2186 length=101
TAGGTTATATGAGATTTTATGTTAAAAGATTAGGAGGAAAATAAGTATGTGTTTTATTAATTTATTTGTAATTTTGGATAAATTATTTAAGTTTTTTGAGT
+SRR1286800.157 HWI-ST833:171:4:1101:6973:2186 length=101
B@@FDDDDHHHHHGIIIJIJIIIJJJJIEHGGHHHIJBCHEHJGIIEGIGHHIIJJJJIIIJIIIIJIIIEGGGI@<@DHIDEACEHFHCEFFFFFDDD?C
@SRR1286800.158 HWI-ST833:171:4:1101:6766:2212 length=101
AGAAAGTTAGTTGTTTTAGATGAGAGTATTTGTATTTTTTCGTAAGTTTTATTTTAATTTAGAATTATAGATTTGGAGGTGGGTATAGTTATGATAGTTTA
+SRR1286800.158 HWI-ST833:171:4:1101:6766:2212 length=101
BCCFFFDFHHHHHIJJJJJIJJJJJJFHHIJJHIJJJJJJJJHIJJGIJJJJJJJJJJJJJJJJIJJJJJGIJJJIIHH?BFF=ACEEFEEEDDEEDDEEE
@SRR1286800.159 HWI-ST833:171:4:1101:7035:2050 length=101
NTAGTTGTATTTTATATGTTTAATGTACGAAATATAGCGGATGGGTAAAGTGTGTAGTTCGGTGGAGTTTTATAGGTGTATATGTTATATTATAATTATTT
+SRR1286800.159 HWI-ST833:171:4:1101:7035:2050 length=101
#1=DDDFDHHHHHJIJJJJJJJJJJHJJJJIJJJIJJJJJGIJJJDGIJHDGBGFHHIJJJJDHHEHHEFFFFFFEECCEEEFEEEFEEFFFFEEFDDEFE
@SRR1286800.160 HWI-ST833:171:4:1101:7002:2069 length=101
TAATAGTTGATTGTGAGTATTTATTTTTGTGTTTGTTAGGTTATGGTATAGTTTTATAAGAGATAGTTAAATTTGGGTTTTTTTAGTAAAATTTTGTTAGT
+SRR1286800.160 HWI-ST833:171:4:1101:7002:2069 length=101
BB@FFFDDHFHHHHIGHEJIJJHGJJJJJCHHIJJJJIJJDHHIJJ?FHIIIJIJJJJJIHIEJJJHHHHIIIJJHIGHIHHFDDDDEEDDEDDDDDDDDC
@SRR1286800.161 HWI-ST833:171:4:1101:7240:2086 length=101
TGATGGCGTATTGGATATTTGTTTGTCGGGTTTATGTTTTAGATATTTTTGTTTTGGAGTTTTTATTTTTAATATTGATATGATTTTTAAATTGGTAAAGG
+SRR1286800.161 HWI-ST833:171:4:1101:7240:2086 length=101
???DAD3@CCDDD<CB<<<F3C9;@A<8:DDDDDBB:BD@*?<9<9BDDI?88@CDA:@ACE@DDDDDA>;?@>@>A(;(;A:>BDAA?>>>>:A:A>:>>
@SRR1286800.162 HWI-ST833:171:4:1101:7230:2102 length=101
ATATAATGTTTTTTAGAAATTTAGAAAATGTTAAAAGGTATGAAGGAGAAAAGAGGATTTATGTATTGCAGTTTTTTTTTTGGTTTTGTTTTTAGAAGGGG
+SRR1286800.162 HWI-ST833:171:4:1101:7230:2102 length=101
CCCFFFFFHHHHHJJJJJIJJJJIJJIJIIIIIJIJJJGHIIIIIJGHGGIJJGIJHIIJJJJHIJJIJIIHHHHEFDDDDDDBDDD<<CCDD8A@CDDDD
@SRR1286800.163 HWI-ST833:171:4:1101:7146:2106 length=101
AATGTTTGGATTTGGAAAATATGAGAGGTTTGGATTTTTTTTTGTATCGGTTTGTGGAAGGAAGTTTTTTGTTGTTTGTGGTTATAGGATATTATATGGAT
+SRR1286800.163 HWI-ST833:171:4:1101:7146:2106 length=101
@CCFFFFFHHHHHJJIJJJJJJJIIGHJHHJJJIJJJJJJJJJIFGIJJHCHFFBEDCECD=CB>CDDDDDBDB??CC<CDABCDDDDCCCDECDCDDDCC
@SRR1286800.164 HWI-ST833:171:4:1101:7196:2128 length=101
TAGTCGAAAGTTGAGGGTAGTTTTGGTTTTTGGTTGAGTTTTTTAAAAAGATTAAAAGAATTATTAAAAATTGGATTTAAAGGTTTGTTTAGTAAGATGAT
+SRR1286800.164 HWI-ST833:171:4:1101:7196:2128 length=101
@CCFFFFFHHHHHHHJJAFHFHIJJJGHIJJJJGHIGIHIJJJJIJJJJJJJJJHHHHHHFFFFFFFEEEDEDDDACDDDDDDACDDDDDDCDDEDDDDDE
@SRR1286800.165 HWI-ST833:171:4:1101:7122:2158 length=101
AATATTATTTTGTAAATAATAGATAGAATGATTTGAAAAATGTTTTTTTTTTGATGTTTATATAGTGTATTATTTGTTATAAATGAGCGAATATATATGTG
+SRR1286800.165 HWI-ST833:171:4:1101:7122:2158 length=101
CCCFFFFFHHGHHJJJJIJJJJIIJIIJJJIJJJJIIIJJIJHGIJJJJJJIH?CEHHE@DBDEEACCEDEEEFEADDDEEEDDDDDDDDBDBDCDDEEDA
@SRR1286800.166 HWI-ST833:171:4:1101:7138:2180 length=101
TGTAGGATGTGGAATATGGTAAGAAAATTGAAAATTATGGAAAATGAGAAATATTTATTGATAATTTGAAAAATGTTGAAATTATTAAAAAATGTGAAAAA
+SRR1286800.166 HWI-ST833:171:4:1101:7138:2180 length=101
BC?DDFEFHHHHHHHHIJJAEGGHIJJJIIIGIJIJ9GHJEHIGGGIGIJJJIJJJJJJIJGIGIIJIJJJJIJIGGHIJIGIHHHHHHHFDEDDEDDDDD
@SRR1286800.167 HWI-ST833:171:4:1101:7021:2195 length=101
AATAATGAAAATATGTTTAGTGGTTATAATAAATGAAGAAGTATATTAAAGGGTTGTAGTATTAGGAAGGTTAAGAATTATGGTTTTATGGGAATTTAGTA
+SRR1286800.167 HWI-ST833:171:4:1101:7021:2195 length=101
@BBDDFFFHHHHHJJIIJJJHIJIJJJJJJJJJJJJIIIJJGIJJJJIJJJJJBGHFGIHIIJJJJIJJJHHJJJJJJJJJHHEHHFFFFFFEEEEEDDCD
@SRR1286800.168 HWI-ST833:171:4:1101:7166:2246 length=101
AGGGAGTATAAGATATGATTATTTAGAGTTTTGGTGGTAGGTAAATGTTAGGGATATATTTAGTTTTTGTATTAGGAAGTTTAGAGAATTTGGAGTTAAGG
+SRR1286800.168 HWI-ST833:171:4:1101:7166:2246 length=101
@@CFFFDDHHFHHJIJIHJJIIIJIJAHHIIIJI:EH:DHGFHIGGIFGGIJJDGIIGIJJIIFHIJJJA@DGIIGEFHCHHFFFFCFEEEEDCCCCDDDD
@SRR1286800.169 HWI-ST833:171:4:1101:7317:2047 length=101
NTAAGTAGATATTTTTATTTTTTTATTTTTTATTTTTATTGGGTTTAGCGATTTAGGGTAAGTTAGTAGTTTTTATTTTGATATGTATATTTTGTTAGTTA
+SRR1286800.169 HWI-ST833:171:4:1101:7317:2047 length=101
#41:BB?DCFA?CEHHGGGHIIIEGHGGGII@DGIGGGGIC@H?FF;C)5;@@GHIIE?CAA;77@?@?;6>A==5;@CCBC@CCBCDDDDDDC<CA:>A:
@SRR1286800.170 HWI-ST833:171:4:1101:7361:2134 length=101
ATGGAAAATGAGAAATATTTATTATACGATTTGAAAAATGACGAAATTATTAAAAAACGTGAAAAATGAGAAATGTATATTGAAGGATTTGGAATATGGCG
+SRR1286800.170 HWI-ST833:171:4:1101:7361:2134 length=101
CCCFFFFFHHHHHJJIIJJJJJJJJIJJJJJJJIJJIJJJJJJIJIJJJJJIGGHIJJJGIJGIIHHHHHFFFFFFFEEEFEECEDBDDDDDDDDDEECDB
@SRR1286800.171 HWI-ST833:171:4:1101:7332:2138 length=101
AGTTTTTTATTGGTTAATTAGGTAAGAATTGGGAAGTAATGTTTATATTATATTGAGATAGGTGATTTTTAAAATAAAGATTGTAGTTAGATATGGGGGTA
+SRR1286800.171 HWI-ST833:171:4:1101:7332:2138 length=101
BCBFFFFFHHHHHHIJIIJIJJCHHIJIJIJJJIIJGIGIIIIIIJIJJJJIJJJHIHJIIJ=FHIJJJJIIIIJHHHHCHFFDFFEBDECEEEECDDD;>
@SRR1286800.172 HWI-ST833:171:4:1101:7443:2175 length=101
GTTAGGGTTAGGGTTAGGGTTAGGGTTAGGGTTAGGGTTAGGGTTAGGGTTAGGGTTAGGGTTAGGGTTAGGGTTAGGGTTAGGGTTAGGGTTAGGGTTAG
+SRR1286800.172 HWI-ST833:171:4:1101:7443:2175 length=101
BBCFFFFBFHHHHHIIIJJCGHJIIEHGIIJDGGHIIDHHIJJDHGIJJ8B=GHI;DC6AE=?ABED;@AAEE?A;?AB395?CD:??BCD918?CB9?88
@SRR1286800.173 HWI-ST833:171:4:1101:7381:2212 length=101
AATATTTAGTTATAGAGTTAGTATCAGTGATTAATATTTTTAAATAATTTAGAATTTTTTATTTTTAAAAGTGTATTTTATGGAGTGTTAATTAATAAAAG
+SRR1286800.173 HWI-ST833:171:4:1101:7381:2212 length=101
CCCFFFFFHHHHHIIEHHJIJIIJJJJIJIJJJJJJJJJJJJJIJIIJJJJJIIJJJJJJJJJJJJJJJIJFHFHBGIJJJJJHHCHHHFFFFFFFFEEEE
@SRR1286800.174 HWI-ST833:171:4:1101:7357:2212 length=101
GTATTTGTTATTTTTTATGTTTTTTAGTGATTTCGTTATTTTTTAAGTCGTTAAATGGATGTTTTTTATTTTTTATGATTTTTAGTTTTTTAGTTATATTT
+SRR1286800.174 HWI-ST833:171:4:1101:7357:2212 length=101
B@@FFFFFHHHHHJJJGIJHGIIJJIIECDGIJJIJJJJJJJIIIIIHGIIIHIJIJIHHHHHHFFDDECEEDBB>@@DFEDDA?CDEDDDACDDDEEEED
@SRR1286800.175 HWI-ST833:171:4:1101:7463:2235 length=101
ATTTAGTATGTTGGTGTTTAGTATTTATTAAGATAGAGGTGTTATAGTGAGTTTATAGGTTTGATTAAAGTATATTAGGTGAAATTTAGGGAGGGGTAGGT
+SRR1286800.175 HWI-ST833:171:4:1101:7463:2235 length=101
BBCFFFDDHGHHGIGHHGIIJHIJJJHJJIJIGIJJAFH?DGIIJIJIIGIHIJIJJJIJIIJGGIIIJIGHIGIFGHGGCCCEHHHFGHFCEDDD9?BD>
@SRR1286800.176 HWI-ST833:171:4:1101:7451:2249 length=101
ATTGTAGTATTGATTTGATATTATTTTAGTAGTTAATATAGTTAGATTTGTATAGAGAGTAGATAGAGAGTATGGAGTTTAGTGGAATAGAGTAGTTGTTT
+SRR1286800.176 HWI-ST833:171:4:1101:7451:2249 length=101
@BCFDDEDFHHHFGJIGHJIJJJJJJJGH@HIHHIFHFIGIIIIJJIJIJFGIHGGIHHFFHIJGIJJIJFIIGGIC@CGEICGHCHIHHHH=CDAED@DE
@SRR1286800.177 HWI-ST833:171:4:1101:7622:2017 length=101
NAGTTGGTTAGAGAATAGGAGGGTGTTGGGTGGTTAGGTGGAATATTTAATAGATGGGGATGGGATAGGGTGTATTTTGGAGGTGGAGGTATAGGGGTAAT
+SRR1286800.177 HWI-ST833:171:4:1101:7622:2017 length=101
#1=ADDFDHGHHFIIIIIIHIII<CFHIII?DH@GGHIBFHGIIIIIIIIIIIEHIIHGEFFFFCEDEED5??CD@DDDDCCD5<B<AB8@CDDDDD5>CC
@SRR1286800.178 HWI-ST833:171:4:1101:7596:2022 length=101
NTCTTTACCGACAAGGCATCCGGCAGTTCAACAGATCGGGAAGGGCTGGATTTGCTGAGGATGAAGGTGGAGGAAGGTGATGTCATTCTGGTGAAGAAGCT
+SRR1286800.178 HWI-ST833:171:4:1101:7596:2022 length=101
#1:BDDDFFDAFHIIIGEGHGIAHDGIDGGCHEHGIEG<FGG@@EHE<A6?CCDFFCCCCC?C@CCC(:59<??B<@>@@CCCCDEDDCA@:<@CACCCCC
@SRR1286800.179 HWI-ST833:171:4:1101:7525:2025 length=101
NTGTTAATTTTTTAAAGAGGAAAATATATTATTATTTGTAGTATGTTAGATTATATTATTGGTTATTGTTATAAATGGTTTTTATTATATAACGTAAGTTG
+SRR1286800.179 HWI-ST833:171:4:1101:7525:2025 length=101
#1=DDFFFHHHHHJJJIIJJJIJJJJJJJJIIIIGJJJDHIGIJJIJJIIJIHJJJJJJJJJIJJJJJJJJJJIJDHIHHJHHHHFFFFFFFEDEEEDDED
@SRR1286800.180 HWI-ST833:171:4:1101:7650:2045 length=101
NGTGGGAGTTTTTGTTTTTTATGTTGTTTGAGTGTTGAGAGAGATCGTTGGATTGAGGATTTTCGTTGGTAGTTTTAGTCGAGTTAGGTTATTGAGGGGGA
+SRR1286800.180 HWI-ST833:171:4:1101:7650:2045 length=101
#11ADDDDHGHHHJJJJGGGFHIGFE?F@F@;?D99B<B@DFHBDFDFGEHAFH)=@@C@3?A?BDCF9;;>CDD>CC;CB<;:<@CD3:5:AC@C<?<73
@SRR1286800.181 HWI-ST833:171:4:1101:7532:2071 length=101
AGGGTTGGATTCGTGGAAAGATATTGTGTGAATTTGGTTTTGTTGTGGAATATTTTGGTTTTTTTATTTATGGTAATTGAGAGTTTGGTTGGGTATAGTAG
+SRR1286800.181 HWI-ST833:171:4:1101:7532:2071 length=101
@@<BDDDDFFHFHIIIEIGCEAFHHG?CCEF>GD<FDFGIGC??BBHE<CHDGBFGE>FHFGIHD=A>CCC@CC;;>CDCC95(5>@?9<<@<?:ACC4@3
@SRR1286800.182 HWI-ST833:171:4:1101:7724:2071 length=101
TGTTAAAGATTAAGTGATTATTAGTATGTGGGTTCGTTTTTGGGTTTTTAATTTTATGGTATTGGTATATTTGTTTGTTATTGTATTAGTATATGTAGTTT
+SRR1286800.182 HWI-ST833:171:4:1101:7724:2071 length=101
@CCFFFFFHHHHHJEGEHJIIIHJHIJJHJJJHIJJJJJJJIJJ?GHIJGGIJJJJJJJ@FHIJJCEGHHHHHHHBEFFFEEEDDEFEECEEEFFDFEDDC
@SRR1286800.183 HWI-ST833:171:4:1101:7501:2241 length=101
TTATATTGTTTGTGATTGTATTGTTTTTAATTTTAGTATTCGGTAGGTAGAGGTAGGTAGAATTATATGAGTTTTAGGTTAGTTTGATTTATATAGTGAGA
+SRR1286800.183 HWI-ST833:171:4:1101:7501:2241 length=101
??<DDDDECDFHFHIIIICHGHIIIIIH?9FFHI?C1?EGHEGGFGDDGB?BFBFGG9?D<<FHIGFGHGI7=CHG@D;A7=AAED>B@D)76>;;66@>(
@SRR1286800.184 HWI-ST833:171:4:1101:7887:2018 length=101
NGGATGTTTTTTATTTTTTATGATTTTTAGTTTTTTTGTTATATTTTACGTTTTATAGTGGATATTTTTAAATTTTTTATTTTTTTTAGTTTTTTTCGTTA
+SRR1286800.184 HWI-ST833:171:4:1101:7887:2018 length=101
#1=BDDFFHHHHHJJJJJJHIJGIJJJJGJGIJJJJJJIIJJIJJIJJJJHIJHHHHHHHFFFFFFEEEDEEEEDACDDDDEEDDDDDDDDEDDDDDDDDA
@SRR1286800.185 HWI-ST833:171:4:1101:7807:2019 length=101
NAAAGATGCGGTTAGCTTTTACCCCTGCATCTTTGAGCGCTGAGGTCTGCCTCGTGAAGAAGGTGTTGCTGACTCATACCAGGCCTGAATCGCCCCATCAT
+SRR1286800.185 HWI-ST833:171:4:1101:7807:2019 length=101
#1:BDDFDDFHCFDHGIIIIHHGIIIIGGIDEGGHHIEHGIIGGI=FHGEIIGGHIBCEFEED?B;BBEAECCAC@CCCCCCBBBCBC@@>A7>BBBCCAC
@SRR1286800.186 HWI-ST833:171:4:1101:7824:2030 length=101
NTTGTTTTTAGGTTGTTTTGGTTGATAGTGGGGTTTGGTTTTTTGGGTTTTTTTTTTTTTTTTTTGTTTTGGTTTTTTTTTTTTGATTTTTTAAGGGTGTT
+SRR1286800.186 HWI-ST833:171:4:1101:7824:2030 length=101
#1=DADEEHBBFCFGAHIGIIIFA@CEC9?FHIFHGAC8BFECGHII?EHHFCDBDBBDDDDD;0)+3<((&+2((+&)0&&)&&+((+4(&(++(((+&+
@SRR1286800.187 HWI-ST833:171:4:1101:7845:2033 length=101
NTTAGGTTAGTTGATATGTTTTTGTAGTGAGGGTTAGGGGTAGTTGATATGTTTTTGTAGTGAGAGTTAGGGGTAGTTGATATGTTTTTGTAGTGAGAGTT
+SRR1286800.187 HWI-ST833:171:4:1101:7845:2033 length=101
#1=ADDDDFDHDHHIGHBCHHIGE:AD+A<CECFGCGHGG@?DDGH?FBF@GGIIIFGA@GG4@)==@;EEHF595;ACCCCBC@@DCB?ACA,:>A3:C>
@SRR1286800.188 HWI-ST833:171:4:1101:7864:2045 length=101
NTTTGGAGGTTTTATTTTGTTTAAGGGGTTTTTTTTTAGTTTTTTTGGTTTTATTTTTTTTTTGGGTTTTTTTATTTTTTAAGGGGGATTTTAGTATTTTT
+SRR1286800.188 HWI-ST833:171:4:1101:7864:2045 length=101
#11ABB?DFFHDHIGHBEFHIEBBD>BD:?DFHGGIH.8)7@D@AA//,;?BC5@ADC@<<;B;35+8??BBB8::AC:&2(:(+9-5<CCC((++4:@CC
@SRR1286800.189 HWI-ST833:171:4:1101:7868:2082 length=101
TTTATATTTTGGTTTTTGTTTTTTTTTAGTTTTATGCGTTTAGGAAATTGTATTTTATATTTTGGGTATTTTAAGTTTTATGGTTAATATTTATTTATTAG
+SRR1286800.189 HWI-ST833:171:4:1101:7868:2082 length=101
CCCFFFFFHHHHFHJJJJIJJJIJJJJIJIJJJFIFHIFHIIJJGJHHHHEEFFFFFFFFFEEDDD;>CDDEECCCCDDCDDDDDDDEDDEEDDDDCDDC>
@SRR1286800.190 HWI-ST833:171:4:1101:7774:2102 length=101
TGGATTTTTTTGTGGTTTAGATATTAGAGTAATTGTGGTTTTATAGAATGAGTTGGGTAGAGTTTTTTTTATTTTTATTTTGTGGAATAGTTTGTGTAGTA
+SRR1286800.190 HWI-ST833:171:4:1101:7774:2102 length=101
CCCDFFFFHHHHFHJHJJJJIJJIJJJEICHIIIJFHIHIIJJJGIHIIJGIFIJJJCGIIHCHHGHDDDDDDEECBDDEEDBDDCCC@CDDEDDDCCCD@
@SRR1286800.191 HWI-ST833:171:4:1101:7829:2178 length=101
TTTTTATTTGTGTTTTTATAGAAATGTTTATTGTATGTTTGGAGAAAGGATATTATGTTTATGAGTGGTTTTAGAAATATTTTTATTTTTTTTTAGAGTAG
+SRR1286800.191 HWI-ST833:171:4:1101:7829:2178 length=101
CCCFFFFFHHFHHHJJJIJJJJJIJJIGIGJJIGIIJIIJJJHIIJJIJHIIJJJJJJIJHHJHIFHIFGIIJJICHIHHHHHHHFFFFFDDDDBDDDCDA
@SRR1286800.192 HWI-ST833:171:4:1101:7860:2187 length=101
ATTTTTGTAATTTTTATTATTAGTATTAATTTATAGATTTATATGTGTATTTTTAGTTATTATTATTGTATAAGGTTATGGGAGTAGGGTTTTTATTATTT
+SRR1286800.192 HWI-ST833:171:4:1101:7860:2187 length=101
CCCFFFFDHHHHHJJJJJJJIIJEGIJJJJJJJIJJIJJJIIHIJ?FFGIJIJJJJGIJJJJJJIJIJFIIJIIIGHIHIJIFHCEIJH=CEFFFFEEFEE
@SRR1286800.193 HWI-ST833:171:4:1101:7813:2217 length=101
AAATTTAAATGGGAGAGGGTATTTGAAGTATTAAGTTTTTAATGATTTAATTAGTTAGGGAATTATATGGTGGAAGGGGGTGGGGTGGGGGGGTGTTAAAA
+SRR1286800.193 HWI-ST833:171:4:1101:7813:2217 length=101
CCCFFFFFHHHHHHIGHIJAFHIJJIIJFHIJJIJIJJJJJJJJJJJJJJIJIJIJJIJJFHGJJJJJJJFHIHICEHFD9;BDD5@DDDDDD9@BDDAC@
@SRR1286800.194 HWI-ST833:171:4:1101:8150:2051 length=101
NTTTTGTTGAGGATTTTAGTTTAGTTTAGGTAAGGATTTAGGGTTTTGGTGTGATAGTAGGGAAGGGGTTTGGTATTATTTAAAGGTTTTAAAGTGTTTTT
+SRR1286800.194 HWI-ST833:171:4:1101:8150:2051 length=101
#1=DFFDFHHHHHIJJJJJIIJJJIJJIJJEHHIIGIJJJJJJFHIJJJBFHIJJJJFHJJJHIHIIJAHFFF?CAEEEFEEEDDDCCDDDCDDBC>CDDD
@SRR1286800.195 HWI-ST833:171:4:1101:8154:2089 length=101
TTGTGTGTTTTTTGGAATTGAGTTGGGAGGTAGAGGTTGTTAAGAGTTTAAGGTAAGGTTAGGAAGTAGAGGGAGGGAGGGAGGAGTTGATTTTTTATTTT
+SRR1286800.195 HWI-ST833:171:4:1101:8154:2089 length=101
BCCDDDEEHHHHHJJHHIJJFHGIIJJDHI?FHGHIBDGHIGJJGHFHIJJJJ8CHHIGHHHHGHF@DFFFEDDD@B@@D@9>B?B<CCCCDDDDDDDCED
@SRR1286800.196 HWI-ST833:171:4:1101:8043:2125 length=101
ATTTATTATATGTTTAGGAGTTATAGTAGGAAAATATTAAAAGTTTGATTTTTATAATTAAAATATTGTTTTTATAAGAGTAGAAAATTTTTTATGTATAT
+SRR1286800.196 HWI-ST833:171:4:1101:8043:2125 length=101
CCCFFFFFHHHHHIJIJJHIHHIJJJJHJJJJJJJJJJJJJJJIIIJJJJJJJJJJJJJJJJJJJJJJGIJJJJJHGIII@EHGHIHHHHHHFDEEDEFEF
@SRR1286800.197 HWI-ST833:171:4:1101:8024:2204 length=101
GGGTTATGATGGTTTGGTGTGTTTTGTGTGTTTGTGATTTGTGTGTGTGTTTTTGATGGTTTGGTATTGAGGTGAGAGGTTGTGTGGAGTTTTTGTGATAT
+SRR1286800.197 HWI-ST833:171:4:1101:8024:2204 length=101
@@CADDFDFHHHAFEDE<CACAFHIEGB:C??FGFGBDHGIDGBD?F?8?DGHCHAEGG=@GCH6=CEFFBD?BC;@@A-5?8?9?@>A5>CCBB<A@CB:
@SRR1286800.198 HWI-ST833:171:4:1101:8314:2077 length=101
TTTATTTTTTTTATGTATATTAAAGGTTTTGTTGTATGTATGTTCGTGTTTTATATGTGTGTTTGGTGTTTATAGAGGTTAGACGTGGGTATTTGAGTTGG
+SRR1286800.198 HWI-ST833:171:4:1101:8314:2077 length=101
CCCFFFFFHHHHHJJGGIIIJIJJJJDGIJGHJIHHIIGGIIIIJJEGHIHIGIIJIHHEHHHHHHBBBEEEEEDEEDDDDDDDDBDDD5@CDDEDDCDDD
@SRR1286800.199 HWI-ST833:171:4:1101:8314:2116 length=101
TATTTTTAAGTTCGTCGTTAATGTTTTAATAGTATTGTATAGTTGGGTTAAGAGTGATAGGTAGTGGTTAGTAATAAGAGGTTGTTTTTGGTTAAATATAG
+SRR1286800.199 HWI-ST833:171:4:1101:8314:2116 length=101
@@@DBADBAA<CFEAF?<@?CHHCHHECG<?EHAGHEHIIBFGDDD@GHBDFGH)=FBCFD)8@FGI;@E=)7A?C>A7@DEE@ACCCB@B95>::;ADEC
@SRR1286800.200 HWI-ST833:171:4:1101:8279:2116 length=101
GAGTTAGTAGTTATAGTTGATTTTGTTTAGAGATTGTTTTTTTGGTGATTTTGTTATCGTTTATTAGTAGATTTGGGAGATAGATTTTTTTTTTTGAGTTT
+SRR1286800.200 HWI-ST833:171:4:1101:8279:2116 length=101
B@BDDFFDHHHHGJIJHHJIJJJIJGGIIJHGHGIJHIJJJJJJJGHGIJJIIFGIJJJHIJGIHHGCHHEFFFFDDCDACDDDEEDDDDDDDDDD?@ACC
@SRR1286800.201 HWI-ST833:171:4:1101:8369:2149 length=101
TTTGTGATTTAATTGAGTTTATAGTATTATAAGATTTTAGGGTAAAAGTTTGTGTTGTAGTGGTTTTGAGTTTTTAGACGTAGTTTTTAGTTTTAAAGTAT
+SRR1286800.201 HWI-ST833:171:4:1101:8369:2149 length=101
CCCFDEFFHHHHHJJIJHIJJJJJCHGIIIJJJJJJJJIJJJCFGIIJHGIJHIHJJHIGFHHDGHDGIJHIJIJHIIFGCDFEFFEDDEEEECDDDDDDF
@SRR1286800.202 HWI-ST833:171:4:1101:8478:2217 length=101
GGTGGAAAATTTAGAAATGTTCATTGTAGGATATGTAATATGGTAAGAAAATTGAAAATTATGGAAAATGAGAAATAATTATTTGATTATTTGAAAAATGA
+SRR1286800.202 HWI-ST833:171:4:1101:8478:2217 length=101
BC@DFFFFHHHHHIJIJJJJIJEIJJHGJJEHGIJGIIJIJJJFIGIIJJJJJJJJJJJJJJJJHIJIGGGGIJJFHHJJGIJJJHHHHHHGFFFFFFEEE
@SRR1286800.203 HWI-ST833:171:4:1101:8697:2024 length=101
NTGTAGATATTTGTTAGGTTTATTTGTTTTATAATTTTTGTTAGTTTTATTGTGTTTTTGTTTAGTTTTTGTTTTTACGATTTGTTTATTGATGAAAGTGG
+SRR1286800.203 HWI-ST833:171:4:1101:8697:2024 length=101
#1:=DDBDDFHHHEFFG>:AFHGIIC<FHIIIIEII@FGIGHHGHIGGFG>FHIIICHGIIIDGIHIIIIIHIIICHCHDEECCCC>CC@C:@CACCCCCC
@SRR1286800.204 HWI-ST833:171:4:1101:8724:2046 length=101
NGTTGTTTTGTTTTTGTTTTTGTTTTTCGATATAGGGTTTTTTTGTATAGTGTTGGTTGTTTTGGAATTTATTTTGTAGATTAGGTTGGTTTGGAATTTAG
+SRR1286800.204 HWI-ST833:171:4:1101:8724:2046 length=101
#1:DDDFFHHHHHJJJIJJJJIGIJJIJJGIIJJJJJDHIJJJJJHIJIJHHHHHFDFFDDEDDDCDDDDDEDEECDDDCDEDDDDDDDBDDDDCCCCDDD
@SRR1286800.205 HWI-ST833:171:4:1101:8552:2074 length=101
ATTTTGTTTATTTGTAGGTTTTAAAATAATTTTTTAATAATTATTTTATTTTATGTGTATGGATGTTTTGTTTATATTTATATATAATTTGGTATTATGTT
+SRR1286800.205 HWI-ST833:171:4:1101:8552:2074 length=101
CCCFFFFFHHHHHJEHHJIJJJJJJJIJJIIJJJJJJIIJJIJIJJJJIJJJJIJHIIIIIIGIIHIJJJJJIJJHGIJHHHHHHHHFFFFD?CCEEEEEC
@SRR1286800.206 HWI-ST833:171:4:1101:8679:2090 length=101
TGAATGAATGAATATATTATATAATGTTATATTTAGATTATTGTTATAGTGATAGTATATTGAGTTTTAAAGTTTAAAAATTTATATTTAAAGTTATGAGG
+SRR1286800.206 HWI-ST833:171:4:1101:8679:2090 length=101
BB@DDFFFHHHHHJJJJJJJJJJJJJJJIJJJJJIJIJJJJJJJJIEGIDGHIIJGGIJJJJHIIIJJJJJJIJJEGIJJJJJJJJJJJJJJJGHHHHHHF
@SRR1286800.207 HWI-ST833:171:4:1101:8703:2126 length=101
TTATAGTGTGGTATTTATTATTTTTTATGTTTTTTATTGTAATTTATTGATATATATTGTTTTACAAATTTCGTTTTTAACGAATGTGTTTTTTATTGTAA
+SRR1286800.207 HWI-ST833:171:4:1101:8703:2126 length=101
@BBFFFDEDHHDHIJJJJJJJJJJJJJJJGJJJJJIJJJJJJJJJJJJJJJJJJJIJJJJJJJJJJJJJJJJIHHEHHFFFFDDDECDDDDDDDDDDDEE@
@SRR1286800.208 HWI-ST833:171:4:1101:8706:2154 length=101
AGGTATTATGAGGTGTTGAGAAGAAGGTATATTTTTTTGTTTTAGGATAAAATGTTTTGTAGATATTTGTTAAATTTATTTGTTTTATAATTTTTGTTAGT
+SRR1286800.208 HWI-ST833:171:4:1101:8706:2154 length=101
BCCBDFFFHHHHHCFHIJJJJJJJJJJAFHIGJJJJJJJHIJJJJJJJJJJJJJHIJJJHJJJJIHHHHHHHFFFDFFFEEFEEEDDDEEFFEDDDBDDDC
@SRR1286800.209 HWI-ST833:171:4:1101:8533:2200 length=101
TTTGATTAAGTCGAGGTAAGATGGTTTGTTTATTGTGGGTAGTATTATTTTTTTTGGCTATAGGAAGAGGAGAAAGTGAGAGGAAAGAAGTATTTTTTGTG
+SRR1286800.209 HWI-ST833:171:4:1101:8533:2200 length=101
CCCFFFFFHGHHHIJJCGHIHGIJHIJIIJJFIJIFHIJBGHGIJJIJJJJJJJJHGFFFFFFEECEEEDDDDDCC@@CCDDDDDDDDDDCCEEEEDDDB?
@SRR1286800.210 HWI-ST833:171:4:1101:8725:2204 length=101
GAGAAAAATTTTTTTATTAGAAATTTATAGAAAGTTTGGAAGAGATGTATTTAGTTTTTGTATATTTTTTATTTTGAAATAGAAAATGTTGTTTTTTGTGT
+SRR1286800.210 HWI-ST833:171:4:1101:8725:2204 length=101
CCCFFFFFHHHHHJJJJJJJJJJJJJJJJJJJJJHIIJJIJJJJIJIHIJJJJJHIJJJJIJJIJJJJJFFFFFFEDEEEEDDDDDDDDEDCDDDDDDDDD
@SRR1286800.211 HWI-ST833:171:4:1101:8796:2019 length=101
NTATATGAAGAATGGGAGAGGATGAGAGAGAAGAAGGTCGGTTTGTATTTGTCAATTGGTATTTATTTGGAGTAATTAGGGTAAAGTTGTTATATTATATT
+SRR1286800.211 HWI-ST833:171:4:1101:8796:2019 length=101
#1=DDDFFHFHDHJJJFHEHGGIIIGIGGG@GGGGHI?FGEFHGGIGIIHE=C@CHGJG=CECHAHHHHHED@CC;?CCEDCCC@C@CD@BDEDFFEEEFC
@SRR1286800.212 HWI-ST833:171:4:1101:8931:2020 length=101
NTTTTTTTTAGTATAATATAATTAAGAATAAGTGTTTATAAAAATAATAGTTGTTTAATTAATTATTTTAATATTAATTGTTTTGTGATTTTTTAATTTTA
+SRR1286800.212 HWI-ST833:171:4:1101:8931:2020 length=101
#4BDFFFFHHHFHIJJJJJJJJJJJJJJJJJJGGIIJJJJJJJJJJJJJJHIJJJJJIJJJJJJIJJJHHFHHHHHFFFFFFEEECECEEEDDDDDDEEDD
@SRR1286800.213 HWI-ST833:171:4:1101:8812:2059 length=101
AATTTAGGAATGTTTATTGTAGGACGTGGAATATGGTAAGAAAATTGAAAATTACGGAAAATGAGAAATATATATTTTAGGACGTGAAATATGGCGAGGAA
+SRR1286800.213 HWI-ST833:171:4:1101:8812:2059 length=101
CCCFFFFFHHHHHIJIIJIHJIJIIJGHIHHIIJJJGHIIJJJJJIDGIJJJJJIIIIIIJJJJJIIJJJJGHHHEHHFFFFFDDDDDDDDEEDDDDDDDD
@SRR1286800.214 HWI-ST833:171:4:1101:8954:2074 length=101
AAAATTGTATTTTATATTTTGGGTATTTTAAGTTTTTGGGTTAATATTTATTTATTAGTGAGTATATATTATGTGAGTTTTTTTGTGATTGAGTTATTTTA
+SRR1286800.214 HWI-ST833:171:4:1101:8954:2074 length=101
BBCFFFFDHFHHHJJJJJJJIJJCHHJJJJJJIJJJJJJJFHIJJJJJJJJJJJJJJJDGGIDHHJJJJJJJJIJGECHGJHFDDBDCEEDDDDEDEDEEC
@SRR1286800.215 HWI-ST833:171:4:1101:8802:2086 length=101
GTTATTTTTATATTAAATTAGGTTTTGGGTATTAGAGTTTATAAATTGTTTTTAATAAGGGAGTTTTAATAGAGGCGGAGTTTGTGATTTGGTTTGGAATT
+SRR1286800.215 HWI-ST833:171:4:1101:8802:2086 length=101
CBBFFFFFHHHHHJIIIIJIIJHIJJIJIAEHIIGGIHIJJJIJJJJJDHIIJHIJIJJJJIHFHJJJJJJJJJJCBDBD?CDDDDCEEEDDBDDDDACDC
@SRR1286800.216 HWI-ST833:171:4:1101:8761:2099 length=101
TTTTAGTATTTTTTATAATAGAAGATAAATATTGAAGTAAATGTGTTTATTAGTTATAAGGTAAAAGTTAAATAAGAAAAGTGAGTTAATAGTTAATGTTA
+SRR1286800.216 HWI-ST833:171:4:1101:8761:2099 length=101
BCCFFFBDHHHHHJIGJJJJJJJIIJJJJJJIJFHJJGIJJJJGHFHIJJJGIHIJJJJJJDGIJJJJJJIJGIJCGHJJJHHFHHHHEFEDCFFEEEEEE
@SRR1286800.217 HWI-ST833:171:4:1101:8888:2121 length=101
TTTTGTTTTTGAGTTTGTTTATGTATTGGATTATGTTGATGGATTTTTGTTATTATTGATAGAATTGAATTATTTTTGTATTTTTGGGATGAAATTTATTT
+SRR1286800.217 HWI-ST833:171:4:1101:8888:2121 length=101
CCCFFDEFHHHFHGIJJJJJGIJHHHIJJEHIGIIIIJGHIIGIHJIJJGIDHIIJJJIJIJIIIJJIIJJIJJIDHFHHHHHFFEDDBEDCCDDCDCEDD
@SRR1286800.218 HWI-ST833:171:4:1101:8985:2139 length=101
ATTGGGGAATTGAGTTTATTGATGTTGAGTGATATTAATGGTTAGTGATTTTTTTTTGTTATTGTGATATTGATGGTGTGTGTGTGTGTGTGTGTGTGTGT
+SRR1286800.218 HWI-ST833:171:4:1101:8985:2139 length=101
CCCFFFFDHHHGHJIIJJJJJHIJIJJGIAGHGIJJJJJJJHIJJBHHIJJJJJIJHHHHFFFFDFFEEEEDCEEA@AABBBABBDBA<A<AABABAA8A8
@SRR1286800.219 HWI-ST833:171:4:1101:8831:2142 length=101
TATACGATTACGTATAAATGATTTTTAAAAATTAGGTAAGTTTAGTGGTTAAGAGTATTGATTGTTTTTTTTAAGGTTTTGAGTTTAAATTTTAGAAATTA
+SRR1286800.219 HWI-ST833:171:4:1101:8831:2142 length=101
CCCFFFFFHHHHHIJJJJJJIJIJJJJJJJJJJIJJCGHIDGIIJGHIGHIJJHIBGHIJJJJJJIJJJJHDDCECCCCDDBDCDDEDDEEDDEDDDDDDA
@SRR1286800.220 HWI-ST833:171:4:1101:8761:2168 length=101
TAAGTAATGTAGAAAAAAAAATTAGATTATAGGAATTTAGTTTGGATGTTGATTGTTGGATGTGTGTGTGGGGGGGTGTTTTTGTTGTTGTTTGTTTTGAT
+SRR1286800.220 HWI-ST833:171:4:1101:8761:2168 length=101
B@CFDFFFHFHHHJIJJJJJJJJJIJJJIIIJJHIIIJIJFHIJJFGIHHIEIJJHEIHCHHAEBD@BAEDDDDDD059?CCBBBDDDDDDDDDDDDDD?C
@SRR1286800.221 HWI-ST833:171:4:1101:8833:2233 length=101
AGGTTTGGAGTATTTTAGTTTAGTAGTTTAGATTTGGTGTTGTGTGTTGTAGATTTTAGTATTGATGAATTTTGTTTTTAGTTTAGTTTTTATGGTTAGGA
+SRR1286800.221 HWI-ST833:171:4:1101:8833:2233 length=101
@BCDDFFFFHFHHIJJHIHIJHIGIJHJJJJGIGJJJCGGHIFHFHGHIHHIGIJJJJJHIIJJHIJIJJJJJJHBGHHHGHFFFFEFFEDDEECCDDDD>
@SRR1286800.222 HWI-ST833:171:4:1101:9074:2017 length=101
NGAAATATTTATTGGATGATTTGAAAAATGATGAAATTATTAAAAAATGTGAAAAATGAGAAATGTATATTGAAGGATCGGGAATATGGCGAGAAAATTGA
+SRR1286800.222 HWI-ST833:171:4:1101:9074:2017 length=101
#1=DFFEFHHHHHJJJJJJJJJJJJJJJJJJJJJJIJIJJJJIJJJJJJIIIIJJJJJIJIJJJJFHIIJJIGJJJJJHHHFFDEEEEDDDDDDDADDDDD
@SRR1286800.223 HWI-ST833:171:4:1101:9067:2046 length=101
NGTGTATGTGTGTGTGTGTGTATGTGTATGTGTGTGTGTATGTGTGTGTATGTGTACGTGTGTGTGTGTATGTGTGTGTGTGTATGTGTGTGTGTGTATGT
+SRR1286800.223 HWI-ST833:171:4:1101:9067:2046 length=101
#1:BBDFFHHFHHHGGFHFHHEIIGGHGHIFHCGEFFGHDGIGIHIFGF@GHGIIAFHHIEGGHEGCGE@EDCHD?CEEE@DB3?CCFDEAB=BDBD(;C;
@SRR1286800.224 HWI-ST833:171:4:1101:9109:2070 length=101
GAAAAAAAAAGAAAAGAAAAAGTATTTTTTTTTTGATAATAGAAATTAGAGATGAGATTAGATGATAGATGAAGTAGTAAGAAATAAGATAGTTTTTTTTA
+SRR1286800.224 HWI-ST833:171:4:1101:9109:2070 length=101
CBCFFFFFGHHHHJJJIJJJIJ9BGIJJJJJJHFB?@CEDDDDDDDDDDCDCDDDCCDDDDCDDCCDDCEDDDDC>CCDEDCDDDDDDCCDCDEEDDDDD?
@SRR1286800.225 HWI-ST833:171:4:1101:9123:2120 length=101
ATTTTGATTGATTGGAATTTTTTTGGGGATGTAAATTTTATGTAATGGAAATAAATTAATTTTTTAATGAATGTTTTGGGTTGGGGTAAATGTTTGTTGTT
+SRR1286800.225 HWI-ST833:171:4:1101:9123:2120 length=101
BCCFFFDFHHHHHJJIJJJJJJJJJJJIHIJIIJJJJJJJJJHIJJJJJJJJJJJJJJEIJJJHFFFFFEEEEEEACDDBBDDDDD9BCDEEDEECBDDDD
@SRR1286800.226 HWI-ST833:171:4:1101:9068:2128 length=101
ATTAGGTGTAGTTTTGGTTAAGTTTTTTAATGTAGGTTTTTTAGGGTTTTTTGTGTATTATGGTTAGGTAGTAAGTAGGTATTTTGTGTGTGTGTGTGTGT
+SRR1286800.226 HWI-ST833:171:4:1101:9068:2128 length=101
@@@FFA2AAFFDFEHIJGCIIIIJJGIF@EGIDFDH1?FHGGFGCH8BGIIIB@ECAECEDDC@@CEE6>>A>>;@>@CC>@ADECBDC?95228<8A<88
@SRR1286800.227 HWI-ST833:171:4:1101:9239:2154 length=101
GATTAATAGTTAGTATGTTTTAGAGGGTTTTATTTTTTTGGTAGTATAGATATGATAAAGTTTTTTAGGGAAGAAATTTAATATAAAAGTAATTTATTGTT
+SRR1286800.227 HWI-ST833:171:4:1101:9239:2154 length=101
BB@FFFFFHFHHHHIIJIIJJIJJJJJFHIJIJJJJJJJJJDHIHIIIJJJJJJJJJIJJHIIJJHFFFFFEDEECDDDDEDEEEEEDDCDDEEEDFDDDC
@SRR1286800.228 HWI-ST833:171:4:1101:9010:2180 length=101
TTAGTAGTAAAGGGGATAGTGAAGTTTAGAATTAGAGTTTTTGAGTGTATTAAGATGAGATTGAGTTGGAATATTTAGAATAGGTAAGGTTTTTAGGAAAT
+SRR1286800.228 HWI-ST833:171:4:1101:9010:2180 length=101
?@<?+A?BB?BF??CHIHDH@<C<AFCFH?DD9CB<<:DEHGIB;?F9??<B?DDHIIIIIEHHG7=FFE@ACHE>7AH=C;?3..;BD7>@?=?C:5;;>
@SRR1286800.229 HWI-ST833:171:4:1101:9031:2182 length=101
GTTGGAATTTGTAAGAATATAGATATTTAGGAAAAATGTGGATTTTTATTGTTTAATATATGAAGTATTTTTTGGTTTAAGTGTTTTTTGTTTATTATAAA
+SRR1286800.229 HWI-ST833:171:4:1101:9031:2182 length=101
CBCFFFFFHHHFHJIJJJJJJJIJIJJJIJJIJJJJJJGIJGIGIJJJJJJJJJJJJJJJJIGIJFHHJJJJJIJJHHHHHDEDFFFDDDDDDDDDEEDCA
@SRR1286800.230 HWI-ST833:171:4:1101:9136:2210 length=101
TATGTATGTAGGTATTTATGTGTTGGTGTGTTTATATAAGTAGAGGTTAGAGGTTAGGGTTAGGTATTATTATTTTGTTTTTTGAGATAAGGGTTTTTATT
+SRR1286800.230 HWI-ST833:171:4:1101:9136:2210 length=101
BBCFFFFFHHHHCGHIJIJJFJJIIICFCFHIIGIGIJJJDHHHHIFEHIGHI?FHIJJDHGIIBFHIJJJJJJJHIHHHHHFDBDBDDDDDBABDDDBDC
@SRR1286800.231 HWI-ST833:171:4:1101:9268:2065 length=101
AAGAGGAGGAAGAGGAGGAGGAGGAGGGAGAGAGAGAGGAGGAGGAGGAAGAGGAGGAGGAGGAAGAAGAAGAGGAGGAGGAGGAGGATGAGGAGGAGGAG
+SRR1286800.231 HWI-ST833:171:4:1101:9268:2065 length=101
??@?DDADFABBHEHGBF8C?;?FGC@0?@)67((-<B@6C@DDE(;BB(;6>B@?@?=?8???99AA?9+93<<8850<<<29(+5+(++(+(+008>2<
@SRR1286800.232 HWI-ST833:171:4:1101:9467:2092 length=101
AAAATTAATAATTTGTTTTTTTTTTTTTTATTTTAATAGGGGTAGATTAAGTTATGGATTTTATTATTAATAAAAGTTAGAATGGGGGTATAGTTTAAATA
+SRR1286800.232 HWI-ST833:171:4:1101:9467:2092 length=101
CCCFFFFFHHHHHJJHJJJJJJJJJJJJE(=EHC@;737)6<',,(>>@;>@@(5@:3@CD@5>>4>@C::AC@:3@A::C::ACDDD&0::4@C>CD>>(
@SRR1286800.233 HWI-ST833:171:4:1101:9384:2098 length=101
TATTTGGAGATATGTTGTATATAGGAAATATGATTGTATTTAGTAATTGTTATTAGATTGTATATTGATTTTTTAAGGTAATTTTTTGGTTTGTGAATTTT
+SRR1286800.233 HWI-ST833:171:4:1101:9384:2098 length=101
C@CFFFFFHHHHHJJIJIJJJJJJJJJIJIJJGIJJHGIIJJJHIJJJJIIGIIJJIJJJIJIJJJJEIJJJJJIIGIDHIHJHHHFFDDDDDDDCCDEDD
@SRR1286800.234 HWI-ST833:171:4:1101:9353:2149 length=101
TTTAATTGGGAATTATAGAAGAGGTGGTTTTATTATTAGGTTGGTTTGTTTTTTGGTTAGGTAGGTTGGTGGTTTTTGAGTTGTGTTTATGGGGTAGGTTT
+SRR1286800.234 HWI-ST833:171:4:1101:9353:2149 length=101
CCCFFFFFHHFHHIIIJJHJJFHGAFHFGIJGIIGIJGIJDGHIFHIJHIIIJJJJHIHHH?EHFCEFD?BD@BD@BD@BCDD@@CDDCDDDDD<@BDACC
@SRR1286800.235 HWI-ST833:171:4:1101:9381:2159 length=101
ATTATTTGCGATTATTTAGAAGGATGTTGTTTTTTTAATTTTTTTTTTAGTTTGTTTATTTTTTGTGTAGAGAAAGGTTATTGATTTGTTTGAGTTAATTT
+SRR1286800.235 HWI-ST833:171:4:1101:9381:2159 length=101
CCCFFFFFHHHGHJJJJIJIJIIHIIHIJIJJJIJJJIGJJJJJJHFDACCCDDDDDCDDEEDDDACDDDCC@CD:AA@@CDDDDCDDCDDDABDDDCDEE
@SRR1286800.236 HWI-ST833:171:4:1101:9413:2202 length=101
TATTTTGGATTTATATTTAGTTTAGGAAATATAGTTTTTTTTGTTTTATTTGGATAGTTATTTATTTTATTTAGTTAGTGAGGAAATTGATTTGAAGTTTA
+SRR1286800.236 HWI-ST833:171:4:1101:9413:2202 length=101
CCCFFFFFHHHHHJJJJJJJIIJJJJJJJJIJIJJJJJJJJJJHHJJHIJJJJGIIIIJIJJJJHHHHHHHFFFF?DDEECCECDDDDDDEDEDEDDDDEE
@SRR1286800.237 HWI-ST833:171:4:1101:9391:2227 length=101
TGTTTTTTTGTATTTTTTTAAGTGAGTTATTAAAGATTTTTTTGTTGTTTTTTATTATTATTATGAGATATGTTTTTAAATTAGGGATTTTTTTTTCGGGT
+SRR1286800.237 HWI-ST833:171:4:1101:9391:2227 length=101
CCBFFFFFHHHHHJJJJJJIGIFHHHIJIJJJJIJGJJJJJJJHHHHHFFFFDDDDFFEEEEFEDDDDDDEDEEECDBCCDEDDDDCDDDDDDDDDDDDDA
@SRR1286800.238 HWI-ST833:171:4:1101:9688:2037 length=101
NGGTTTTAGTATAGTAGATAGAGATTGGATAATGAAGGTTTTAAGGTTTAGGTTTGTAGAATATAAGATTGTATAGAGGTAAAAATTTTTTGGTTTAGGCT
+SRR1286800.238 HWI-ST833:171:4:1101:9688:2037 length=101
#1=DDBDDHC?FHEEFGBDFHIIIGHHIEHIGGHIFED9CDHIIIIHHIBFG<FHFIEDDBFIGEGHCDC;=@CG@@CC=CD?H;AEEEECC?;=AAA@@C
@SRR1286800.239 HWI-ST833:171:4:1101:9744:2131 length=101
AGGAGAATTAGTTTTGGAGGTGATAGAGTAAATTGATGGTAAAGAGGTTGTAGAATTAGGAAAGTGTAGTTGTTATGGTGGAGTAGGTTTGAAGAAGGGAG
+SRR1286800.239 HWI-ST833:171:4:1101:9744:2131 length=101
BCCFFDFFHHHFHJJJJHIJAFHIJJJJDGIJJJJJJJJDGIJJHIJFHIGIJJJJJIJJIJJJGHGIIGIJIJICHG?EHDF?CEECEDDDDDDCDDD<?
@SRR1286800.240 HWI-ST833:171:4:1101:9574:2158 length=101
GTTTTCACTTTTTTTTTTAGTATTTTTGGGTTTTGTATGTAGGTTTTTTTAGTTTTACGTAATTTTGATATTTTTTGTAGGTGGTGGTTTTTAAATTAGGT
+SRR1286800.240 HWI-ST833:171:4:1101:9574:2158 length=101
CBCFFFFFHHHHHJJJJJGIBGHIJJJJJJHIIJI@AGHDHIJHIHHHFDBDCDEDCCBBDDDFEDDBCDEEEEDDBBCCD@@B9?BBBDDDDC>@CACC+
@SRR1286800.241 HWI-ST833:171:4:1101:9661:2180 length=101
AAGTTGTTAGTATGTGCTTTTTTTTGTTTTTTTTTGAAGGTATTTATAGTTATGAGTTTTTTTTTAGAAATGTTTTTATTGTGTTTTAAAGGTTTGGGTAT
+SRR1286800.241 HWI-ST833:171:4:1101:9661:2180 length=101
@@@DDFDDHFBHHIGIJJJIIJJJIIHIJJJJJJJE1=AE.7?BD@;;A;>(;>@C@CCCDDDDD?C>CC@CBAD?B<@CCC@CCDD>:ACCACDB?B2:>
@SRR1286800.242 HWI-ST833:171:4:1101:9643:2189 length=101
TTTAAAATATAAGGGAAATGTTTGGAAAGATGGTTTTGTGGGTAAAATTGTTTGTTATATAAGTTTGAAGATGGGTTTGAAGTTTTAGAATTTATATAAAA
+SRR1286800.242 HWI-ST833:171:4:1101:9643:2189 length=101
CCCFFFDFHGHHHJJHBFGGIJJIJGHIIGHGIHIJIJDGIJDDGIIIIJJIIJFHIIGIIIJJIJJIJJGHIJGHHFFFDD@CEEDEEDDDC;@3;BDE3
@SRR1286800.243 HWI-ST833:171:4:1101:9662:2223 length=101
AGGTTGGGTTATTTTGGTTTGTGTTTAGTTGTAGGATTAAGTTAGGAGGATGGGTATATTTTTTTGGATAAGTTTTTAGGGTTTGAAGAAGATATTACGGA
+SRR1286800.243 HWI-ST833:171:4:1101:9662:2223 length=101
??@ADDADFB?FCFCFB<A?C2C:?E<?19C:9?C@G**:9099BF*96?FCHH==)=FFHIG8<B<@>;;>C;C;@B?>A55<1,:@@9AC3>4:@C?&(
@SRR1286800.244 HWI-ST833:171:4:1101:9977:2096 length=101
TATGTATACGAAATGGTTTTATTTTGTGATGGTTATTGTTTATCGTGTTGTGGGTTTATTGATCGAAGGTTATAAAATTGAGGTTGATTTAGGATATGGAA
+SRR1286800.244 HWI-ST833:171:4:1101:9977:2096 length=101
CCCFFFFFHHHHHJJJEHIJIJJJJJHIJF+CGHGHIIIJJIJIJDHEIIGGIJ@GIHJJJIJJJJJJHCHHFFFDEFFDEEECBDCDDECCDCCDDDDCA
@SRR1286800.245 HWI-ST833:171:4:1101:9913:2121 length=101
TATTGGATGATGATTTTAATTTTTTGGGTTATATATAAAGTAATATTATAAATTTTAGTTATAGAATAATAGGATAATAGGAGTAAGTTTTTATTATATAT
+SRR1286800.245 HWI-ST833:171:4:1101:9913:2121 length=101
@BCFFFEFHHHHHJJJJHGIJJJJJJJJIJJIIJIIJJJJDGHJIJJJJIIJJJJJJJIJJJJJJIJJJJJJJIJHHHHHHHF@DFFDEEEDDEDFEEEFD
@SRR1286800.246 HWI-ST833:171:4:1101:9881:2128 length=101
TTTATGATTTTGTTAAGGATTGTACGGGGAAGGAAAGGTATTAGTAGGTTATGGGAGTAGAAGTGGGGGCGGTTGTTTATATTGTTGTTGTAGTTAGGAGG
+SRR1286800.246 HWI-ST833:171:4:1101:9881:2128 length=101
CCCFFFEFHHHHFHHIJIEGIJHIJJJIGHBGIHIEFG9?DHFHBDEGBF=BGGGCGCGHIGE@DHHFC:?B@@@>BD:C>CDD@A?<A?<:>>A:CD:?B
@SRR1286800.247 HWI-ST833:171:4:1101:9840:2154 length=101
ATTTACGGAAAATGAGAAATATATAATTTAGGACGTGAAATATGGCGAGGAAAATTGAAAAAGGTGGAAAATTTAGAAATGTTTATTGTAGGACGTGGAAT
+SRR1286800.247 HWI-ST833:171:4:1101:9840:2154 length=101
CCCFFFFFHHHHHJJJJJJIIJIJJJJJJJJJIJJIGIIJIJIJJJJGIIGHGIIJJGIGHGEF@DFCEEDEDDDACDDDDFEEDDDDCDDCCCDDDDBDA
@SRR1286800.248 HWI-ST833:171:4:1101:9894:2164 length=101
AATAATAGTGGAATGGGAATGTATGTTTGTATAATTTAGGAAAGTAGTGAAATTGGATTGTGTGTATTTGTAAAGTTAAGTATGTAGTGGGTTTGTGAATG
+SRR1286800.248 HWI-ST833:171:4:1101:9894:2164 length=101
@BCFFFEFDFHHDHIJJHIJIHHJIIJIIIIJJIHJJIIJHIIIDHGGHIIIIJJJHGIJFHGHFIJIIJHIJJJIHHGIDHIJHFHEHHF?BDDAEEDDC
@SRR1286800.249 HWI-ST833:171:4:1101:9864:2164 length=101
TATTGGGGTAATTGAAAGGTAGGTAAGAAATATGGTAGAATGGATGGTATATAAGGTCGTTTTTTTTTTATGTTAGTTATGTTTTATTTGTATTATTTATT
+SRR1286800.249 HWI-ST833:171:4:1101:9864:2164 length=101
BBCFFFFFDHHHHJIJJJJCHGIHHIIJJJJIJJJCFFDDHIJGHIJBFHGIIIJJIJIHIJJJHFDDDBDDDDC@CDCDDEEEDCDDEDCDDECDEECDC
@SRR1286800.250 HWI-ST833:171:4:1101:9941:2208 length=101
TAATCGTGATGTTTATGTTAGTAGAATGAATGTGATAGTTATATAGTAAAATATGATAAAATGAGAGAAATTGTTATTGAGGGTTTTTATTATTTAATTAA
+SRR1286800.250 HWI-ST833:171:4:1101:9941:2208 length=101
BCCFFFDDHHHFHIHIJIJJGFFIHJJIIIEICHHIIIHGJIJIJJCGIJJAFIGIIIJJJJIIIHJGGGIJJIJIIIJIIIJCHFFHFFFFFEFFEEEEE
