# Supplementary material for: The strand-biased mitochondrial DNA methylome and its regulation by DNMT3A
Source: Genome Res. 2019 Oct;29(10):1622–34. doi: 10.1101/gr.234021.117 (PMC6771398; doi:10.1101/gr.234021.117)
Supplement: Supplemental Material [file supp_gr.234021.117_Supplemental_Code-2.zip › Supplemental_Code-2/data/test_2.fastq]

@SRR1286800.1 HWI-ST833:171:4:1101:1231:2077 length=101
AAATCTTTTCCCAATCTATTAATTACCATTTATACCTATTAACAATATCCTTTACCTTACAAAAACATATAATTTTATAAAATCCCATTTATCAATTCTTA
+SRR1286800.1 HWI-ST833:171:4:1101:1231:2077 length=101
@@@DAEDDHDCBFDFFHHEHEFFHIGDHHIJEHFCFGGCHIGEHHJGGAGBDF<?<<DGAD?FH;FGHCGHIJJIJIG=7=@4@E3?EHGFDFFDEFCCAC
@SRR1286800.2 HWI-ST833:171:4:1101:1122:2087 length=101
CTCTTTAAAAAATAAAAACGATTATATTTTACAAAAATAACCACAAAACAATAAAAACTACAACACAATAATCTTTAATAAATCTATTCTAAATCTAAAAC
+SRR1286800.2 HWI-ST833:171:4:1101:1122:2087 length=101
@CCFDFFDADHHGJIJIJIGGFHGGIJDE>9CGIIJEFFFHFAFA?HGIGFEHIJIIJCGIIJHHHHDDFFFE@>@CCEDDDEDCCDDDEEDDDCDDDCCC
@SRR1286800.3 HWI-ST833:171:4:1101:1211:2125 length=101
ATTCTAAATTTAATTTCACCTAAAACATAAACTCTGCTTAAATAACGAAACACTACAATTCCCAACAATAAACTATACACAAAAAAATTCCCAAAAAACTC
+SRR1286800.3 HWI-ST833:171:4:1101:1211:2125 length=101
@@<DDDDFHHFHGJJJAGHHGIEEGIGHC@<FHGIHGGG>G@FHIGI?GI@>BFDB?DHIJEIGEIIGHGIJJJFHEECHFE;DDDDDDC>@CCDDBDDDD
@SRR1286800.4 HWI-ST833:171:4:1101:1446:2051 length=101
CTATCCACCCTACGAAAAAAAAACATTCATTCANATAATCACAAAACTAAAAATAAAAAACTAACTCATAACCATTAAAAACATCCCTCTCCTAAAAATAC
+SRR1286800.4 HWI-ST833:171:4:1101:1446:2051 length=101
@<@ADDDFHGDHFIBHIIDBFGJEAGHII9FFA#-55@GAHIJJHHFGHFC;B?;>C>>BBDDDDDDDDDDCDDDDDCDDDBDC>9?CCDDCC:>CCCDCC
@SRR1286800.5 HWI-ST833:171:4:1101:1422:2091 length=101
ACACTAAATTAAAAAACTCCTCAAACAAAATAAATCATTCAAATACCATCGAAACAACTTACATAAAATCCAACTATCTATATAACAAAAAAATTTCTATA
+SRR1286800.5 HWI-ST833:171:4:1101:1422:2091 length=101
@@?DFDEAFHABHGEHGIGGIEHHIGIJIGHHIEGDEGHIJBHHJJJGAGF>FGGHGGEIG@CEHG@EH;EFH?CBDDCFED<CEEA>?AB=@B>CADEED
@SRR1286800.6 HWI-ST833:171:4:1101:1375:2224 length=101
CTATAACACCTTCAATACTATCATTTTCCTCTACTAATTTTTATAACTAAAAAACTAACCACCCCCTTTTCTCAAAAAATCCTCAATACCTCACAATATTA
+SRR1286800.6 HWI-ST833:171:4:1101:1375:2224 length=101
CCCFFFDFHHHGDEIIJJGGJGIIJIJJIGEHICFGIJJJJJHIJJJJIIDGGGIGIGIJICCGBABEHHFHFFFBD?BD5@AACCDDDDCCCBDDDDDEC
@SRR1286800.7 HWI-ST833:171:4:1101:1592:2055 length=101
AAACTTTTAAAAAAATACTTATAATTATCTATAAAAAATAATCAAAAAACAATATTTTTAAACCTAAAAATATTCCTATAAATCCAAAATATTTATTATAA
+SRR1286800.7 HWI-ST833:171:4:1101:1592:2055 length=101
CCCFFFFFHHHHGJJJJJJJJJJJJJIJJEHIIIHJJJJJJJJJJJJJJJFHGIJIHIIHHHHHFFFFFEEDECEEDDDDDEEDDDDDDDDEEEEEDFEEA
@SRR1286800.8 HWI-ST833:171:4:1101:1788:2023 length=101
ACATTAACTTACCTCTACCAACAANTNTANANNNTAAAAATNTTTNAACAAACCCAACCTTTATAACTCAAAAAAATNTTANCACATCTATAATAACAACA
+SRR1286800.8 HWI-ST833:171:4:1101:1788:2023 length=101
@??DFFDEGHDHFGIJGIIJJGHE#2#21#1###11??FHG#0?B#0<CF@FH=;;=;BHHGHF;?>BDCEEEDDDB#,88#+8??BDDDDDCDACCACBD
@SRR1286800.9 HWI-ST833:171:4:1101:1898:2087 length=101
TACTTTTACAATCTCTTATAATCAAAAATAAAACAAAAAACTAACCAATACACCAACCTAAACTACTAATAAATAAACCACCAAAATATATTACCTTATTC
+SRR1286800.9 HWI-ST833:171:4:1101:1898:2087 length=101
CCCFFFFFHHFHFHIJIGBHGHGJJJJGIBHJJGGIJCGGIIEIIJIIIJFDFHHHGIIJGHIGJJHGHHGFDDEDEFF(;??ABDDDECDDCCCDDDDED
@SRR1286800.10 HWI-ST833:171:4:1101:1972:2113 length=101
TCATTTTTCACATTTTTTAATAATTTCGTCATTTTTCAAATCATCAAATAAATATTTCTCATTTTCCATAATTTTCAATTTTCTTACCATATTCCACATCC
+SRR1286800.10 HWI-ST833:171:4:1101:1972:2113 length=101
CCCFFFFFHHHHHJJJJJJJJJJJJJJJHIIJJJIJJJJJJJJJJJIJJJEIIJJJJJJJIJJJJJJGIJJJJJJJJJJJJHHHHHHFFFFFFFEEEEEEC
@SRR1286800.11 HWI-ST833:171:4:1101:1864:2120 length=101
TAATATTCCTCCTATAAAACTTCAAACCCCTTCAACTCCTCAAATATTTTCTCTAATTCCTTTTCCTTCATTAAAAACCTTATACTCCATCCAATAAATAA
+SRR1286800.11 HWI-ST833:171:4:1101:1864:2120 length=101
CCCFFFFFHHHGHIJJJIHJIJJIJGJJJIJJJJFGIGHIIIJJJJJIIIIJIJIIIJJIIGIJJJJJJIJJJCGIIIJHHHHHHEDFFFFCEEAECDEEC
@SRR1286800.12 HWI-ST833:171:4:1101:1875:2171 length=101
AAAAATAAATATATATACACATATACTTAAAAACCAAAAAAACAATCTTAAATACCATTCATCTTAAACTTTTTTAAAACAAAACTTTTCCTTAACCTAAA
+SRR1286800.12 HWI-ST833:171:4:1101:1875:2171 length=101
@@BFFFFDDBBFFCHEIHGIIIHJGGJJEGGIIJGIJGIIGIIIIIJEHGFCHIGAGHCIEHIIJJGGEHHHHHCDEEAAAAABDCCDDDDDDDCCCDD(:
@SRR1286800.13 HWI-ST833:171:4:1101:1960:2223 length=101
TTATACAATAAAATAAATATGACCTTTTACCAATTCCCTTTCAATTTTAATTTATCATCTTAAAAAACTTCATAAAATTAACATTTATATACGACGCTCTT
+SRR1286800.13 HWI-ST833:171:4:1101:1960:2223 length=101
??@DBDDDHDDHD4AB@<EDH<:A+A@F<FHII<EGE<9CF*:?CBHI@90**??4<D?B9?BBC<@E@F4@C=7=@)@AAH@@EDEFFFFDA<>9'2;AD
@SRR1286800.14 HWI-ST833:171:4:1101:2119:2027 length=101
TAAAAACTACCATATCCAAAAATCNANCCNATNNTCAACCTNCAANCACTAACACCATTACATACACTAACAAAACTNTACNAATAAAACCCTAATATAAC
+SRR1286800.14 HWI-ST833:171:4:1101:2119:2027 length=101
CCCFFFFFHHGHGIIJJJJJJGII#2#2?#1?##1:BGIII#0?D#.<FHFFIJIHIJJJHHHFHGFFFFFEEEDEC#,;?#,8?BDDDDBDDDDDDEEED
@SRR1286800.15 HWI-ST833:171:4:1101:2228:2057 length=101
CCTATACGAAAATATAAAATAACTTAAAAAACACCAAAAAATCAAAAAAAAAACTAAATCCCAAAAAAAAACGCTTAACAAACTTTTAAAAACATAAAAAA
+SRR1286800.15 HWI-ST833:171:4:1101:2228:2057 length=101
@@CFFFFEHHHHDIIJIIGIHIFJJIIJIGIDIIGHHJJJJIGIJIIIEHBCDDCCCDCCDCDDDDDDDBD>BDDD<C>AAA(:CDCC@CACDDDDDAACB
@SRR1286800.16 HWI-ST833:171:4:1101:2001:2089 length=101
AAAATAATAAAATCACTAAAAAACGTAAAAAATAAAAAATACCCACTAAAAAACCTAAAATATAACGAAAAAACTAAAAATCACGAAAAATAAAAAATACA
+SRR1286800.16 HWI-ST833:171:4:1101:2001:2089 length=101
CCCFFFFFHHHHHIIIIJJJJJJJIFGHIJJJJJJJJJJJJJJIIJIGFIHEEHEFFFFFEEEEEEDBDDDDDDDDDDDDDDCDDDDDDDDDDDDDBBDCD
@SRR1286800.17 HWI-ST833:171:4:1101:2229:2109 length=101
ATTACACCAAATTTTTCACCAAAAACTATAAAAACCAAAAAAACCTAAACAAATATTCTACAAACACTAAAAAAACACAAATTCCAACCCAAACTACTATA
+SRR1286800.17 HWI-ST833:171:4:1101:2229:2109 length=101
CCCFFFFFHHGHHJJJJJJJIJJJJJJIJIIJJIIJJJJIJJJJJJJJIJHIJJJJJHHHHDHGFFFFECEEDDBDBDDDDDDDDEDDDDBDDDDDDDDEC
@SRR1286800.18 HWI-ST833:171:4:1101:2053:2119 length=101
CTAATTCCCACATATTAAAAAAAAAATCTCATTACCCATTCCTACAATAACATATTTCCTCCAACAATATCATACCTACTACAACAAAACCACATCTCCTA
+SRR1286800.18 HWI-ST833:171:4:1101:2053:2119 length=101
CCCFFFFFHHHHHIJJJJJJJJJJIJII@FGGHGIJJGHHGJGGIJJGEGGHHHHHHHHFFFFFDDDEEEDDDDDDDCDDDDDDDDDDDDDDDDDDDDDDD
@SRR1286800.19 HWI-ST833:171:4:1101:2172:2141 length=101
TAAAATATATATTTCTCATTTTCCGTTATTTTCAATTTTCTCACCATATTACAAATCCTACAATATACATTTCTCATTTTTCACATTTTTTAATAATTTCA
+SRR1286800.19 HWI-ST833:171:4:1101:2172:2141 length=101
CCCFFFFFHHHHHJIJJJJJJJJJJJJJIEIJJJJJIJJJIIJJJJJIJIFFHIIDIJJJJIJJJJJJJIJGIIJIJIJJJJIJJGIHHGDEFEEDEEEEA
@SRR1286800.20 HWI-ST833:171:4:1101:2165:2207 length=101
CGTAAAAATAAAAATTTCATACTTCCATATTTCATTAAATAATATACAACACTACAATACTTCTAAATACTTCTAAATTCTATTATTCCTACCAATATCAA
+SRR1286800.20 HWI-ST833:171:4:1101:2165:2207 length=101
CCBFFFFFHGHHHJJJJJJJJJJJIJJJJJJJJJJJJJJJJJIJJIJJIJHGIIJJIIIJJJJJJIJJJJJIJJIHIJJJJJJJIHHHHHHHFFEFFEFED
@SRR1286800.21 HWI-ST833:171:4:1101:2316:2018 length=101
CCAAATANNAAAAAAAACCCAAATNNNTCNNNNNNNAAAAANAAANACAAAAATTATAATACATTTACACAATAAAANANTNCTCAAATATTAAAAATTTC
+SRR1286800.21 HWI-ST833:171:4:1101:2316:2018 length=101
CCCFFFF##2>CFHIIIIIIJIJI###00#######.-;DH#-;A#,5@DBCACECEEEEEDDEFDEDCCDDDDDDD#+#+#+2<@DDDDEEEEDDDDCAC
@SRR1286800.22 HWI-ST833:171:4:1101:2382:2036 length=101
ATTAAACAAATATTAACATACTCANCTATNATANAAATTTANTTTTCTTTACCAAAAATTTTCCCTTAATAAATTTTNATCGCTACAATACCATAACCATT
+SRR1286800.22 HWI-ST833:171:4:1101:2382:2036 length=101
?@@DFDFDHHBHHGJIIIGIEHHJ#3AEE#1@E#1?FEGHI#0?DGGE>FFCCHGGGIIJGDHIJIIHH@CAADFDD#,5;=@BDDDDCCCACDAC:CCDD
@SRR1286800.23 HWI-ST833:171:4:1101:2259:2052 length=101
TAACGAAAAAAACTAAAAAAAATAAAAAATTTANAAATATCCACTATAAAACGTAATATATAACAAAAAAAATAAAAATCATAAAAAATAAAAAACATCCA
+SRR1286800.23 HWI-ST833:171:4:1101:2259:2052 length=101
?@@DDDBDFDFFHDHGIGJGIGEHIJIGGHIIE#-5?AHEHHEFFEEFCEACC???;BDDDDDDAC@BDDDBDDDDDCDDCCCDCCCDDDCDC>@BDDDCD
@SRR1286800.24 HWI-ST833:171:4:1101:2276:2089 length=101
AAAACAAACCTAAACAAAAACCAAACTTCAAATAATAAAATATACTTTTATAAAAATATTCCTCCAAAAAACATACTTCTTAAAACACTATTCCTTCTAAA
+SRR1286800.24 HWI-ST833:171:4:1101:2276:2089 length=101
CCCFFFFFHHHHHJJJJIIIJJJJJJJJJIGGIJIJJJIJJJJJIJJJJIHGIJIJJJJJIJIJJIIIJJHHFFFFFFEEEEECEDBDDDDEEEDDDDDED
@SRR1286800.25 HWI-ST833:171:4:1101:2295:2144 length=101
ACTTTCGCCAACCGCTTTTAACTTTTTTCTTAACCAATTAACTAACTAATAATAAACTACTTCTTCCTCCCAATCTATTTCCTCAAAAAAAAATTCTTCAC
+SRR1286800.25 HWI-ST833:171:4:1101:2295:2144 length=101
@@@DDDDFHHGFADHIJJGGHJJIIJJJJGCHIIGGIIEDGGGEIIIIEIHHCHD;EGEEEHHFAEFEEF?CEDCEDEEEDDDCDDDCDDBDBDCCDEDED
@SRR1286800.26 HWI-ST833:171:4:1101:2333:2183 length=101
ATATCTTTCCACAAATCCAACCCTTCAAAAAATAATAACAAAAAAAAAACAATACAAAAACGAAAATCACGCCCTAAAACAACCAAAAAAATAATCATTCA
+SRR1286800.26 HWI-ST833:171:4:1101:2333:2183 length=101
CCCFFFFFGHHHHJHIJJJJJJJJJIIJJJJJGIJJJIJJJJJJIJIGEDDC>CCCDDDDD@DDDB@4:@@BDBDDDD@>ADA@DDDDDDDDDC@4>C@AD
@SRR1286800.27 HWI-ST833:171:4:1101:2311:2213 length=101
ATAACCAAAAATTACAAACCTATCATTATTTAAACTTTAACTTTTTTTTTAAAAAAAAATTTATTTATTTATTATATATAAATACACTATAACTATCTTCA
+SRR1286800.27 HWI-ST833:171:4:1101:2311:2213 length=101
CCCFFFFFHHHHFIIJJJJIJJIJJJJIJJJJJIHJJJJJHIJJJJJJJJGIIJIFDDD?CCADDDDBCD@CDDBA:@@@DD34>CDCC@CDCC>>C@CED
@SRR1286800.28 HWI-ST833:171:4:1101:2470:2220 length=101
AAAACTATTAAAAACTAAAATAAAAAAATAACTAAATCTAAATACCTACCCCATACCCACCACTCTTTACTTTACATCTTAATTCCTAATAACTTCTATCT
+SRR1286800.28 HWI-ST833:171:4:1101:2470:2220 length=101
CCCFFFFFHHGHHJJJJJJJJJJJJJJJJJJJJJJJJJJIJJJJJJIJJJHIJJJHIJGIIIHHHHHHFFFFFFEEEDEEDEEEEDDDDDDDDDEDDDEDD
@SRR1286800.29 HWI-ST833:171:4:1101:2520:2020 length=101
AAATTAANATTACTAAATCACAACNNNCTNNNNNNNTATTANATANACCTAATAAAAACTACCAAATAACTCAAAAANTAANAACACTTACTACCAAAATA
+SRR1286800.29 HWI-ST833:171:4:1101:2520:2020 length=101
C@@FFFF#2ACFHGIIJIJJJJIJ###11#######00?FG#0?F#-<FHGDHEGCIIJHHHHHFFFFFEEEEEEDD#,;?#,8@DDDDDDDEDDDDDDCD
@SRR1286800.30 HWI-ST833:171:4:1101:2669:2021 length=101
AATACAANTTAAAAAAAAATTACCNNNAANTNNNNTAATTTNCTANCTATATCAACTACTTCCTATAAAATACATTANAATNTACCTACAACTTTCTTAAT
+SRR1286800.30 HWI-ST833:171:4:1101:2669:2021 length=101
CCCFFFF#2CFHHJIJJJJJJJJJ###07#0####-.@EHI#-;C#,;BEAEEEDEDDDDDDDDDDDDEDEDDDEFD#+<?#+8@BDDDDDDCDDDDDCED
@SRR1286800.31 HWI-ST833:171:4:1101:2652:2061 length=101
AAACCACTGTCTTCCCCGCTAAATCAAACAACAAATGACCCAACTGAAAACACACCTCCCATTTCAAAAAAAAATCCTACCAACCTATAATTAATAACTGT
+SRR1286800.31 HWI-ST833:171:4:1101:2652:2061 length=101
@@CFFFFFHFHHHJJJJIJJJJJJJJIJIJJJJJJJJIIJJIJJJJJJJJIIGHGHIEHHHHFFFFFFFDDDDDDDDDDDDDDDDDDDDDEEEDEEDDCC@
@SRR1286800.32 HWI-ST833:171:4:1101:2534:2081 length=101
TACATATTAAAATAACTAAAAAAAAACAATTAAAAAAATTTCATCAATATACTCCTCCTATCTCAAAACAAAAAAATATTAAAATATATCATCTTTAAATA
+SRR1286800.32 HWI-ST833:171:4:1101:2534:2081 length=101
C@CFFFFFGGFHHJJIJJJJJJIJJJJJIJJJJJJIJJJIJGIIJJHHHHGHGFFFFFEEEDEECDDCDDDDDBDDDDEEDEDDECDDEDEECDDDDDDEE
@SRR1286800.33 HWI-ST833:171:4:1101:2507:2108 length=101
TCAATAACTTAATATCCAATACCTCCTATTCTAAAACCTCCCCCAAATCACACAACCTACCCTACACTCCCATATTTAATACTCCCAAATATAAACCCAAT
+SRR1286800.33 HWI-ST833:171:4:1101:2507:2108 length=101
CCCFFFFFHHHHHJJJJJJJJJJJJJJIJJIJJJJJJJJJJJJJIJJIIJHIIIJJJJIJJJJJIJJHHHHHFFFFFFFEEECEEDDCDDDEEEEDDDDDD
@SRR1286800.34 HWI-ST833:171:4:1101:2611:2187 length=101
AAAACTTTCCACTACACTAAATTACCACACTACCCCAATACTTCTCAATTCCAACTATCTCTTCCCACACTCTCTCCATCCATTATCCCTTTTCATTTATT
+SRR1286800.34 HWI-ST833:171:4:1101:2611:2187 length=101
@@CFFDFFGHFHFIJJJIJEEHCIHJJIIGEHIJIGIIJJJJIJJJGHHI?FCDH@FDGHHGHHHGICGAGEIHHCHBHFDDDFFEE>CEACDDCECDDC@
@SRR1286800.35 HWI-ST833:171:4:1101:2750:2190 length=101
TTAACATCATACAAACAAAACACTCACGAATATAAAATAAACTAAAAAATAAAAATACTTTTTTTCCTAATAATACATAAAAAATAATTTTCTTTTTATAT
+SRR1286800.35 HWI-ST833:171:4:1101:2750:2190 length=101
BCCFFFFFHHHHGFGIIJBGIIIJIGIIJJJJIJJIJJJJJJJHJIJIJIJIIGIHHGIJJIIGFFFECEEEEEEDDEDDDDD?DDADDEDCCDCDDDDDD
@SRR1286800.36 HWI-ST833:171:4:1101:2987:2032 length=101
AATATAATTAACATTATTCAACCCNACCTNAANNAATAACTNTCTTCATATACCTACACTAAACTCTAAACCAAAAANTATATAATATTTCACTCCTATAT
+SRR1286800.36 HWI-ST833:171:4:1101:2987:2032 length=101
CCCFFFFFHHHHGJJJJJJJJJJJ#3CFH#2?##1:CHHII#0?FHIHIJFIIJJJJJJJJGIJJJJJIFHHEEDFF#,;ACDEEEEFEFEEDDDDDDDDD
@SRR1286800.37 HWI-ST833:171:4:1101:2884:2044 length=101
CCAAACAAACTTCTAAAAAATAATAATAAAATANAACAAAAATAAAATATAATAAAATAAAACAAAACCTATCACATCAAAATTAAAAAAAACAAACTAAA
+SRR1286800.37 HWI-ST833:171:4:1101:2884:2044 length=101
CCCFFFFFHHHHHJJJJJJJIJIJJJJJJIIIJ#1?GGIJJJJJJIIJJJHIJIJGJJIJIGIJIJIJHHHHFFFFFFDEEEEEDDDDDDDDDDDDDDDDD
@SRR1286800.38 HWI-ST833:171:4:1101:2997:2108 length=101
AAAAATCCACCTACCTCTATCTCCCAAATACTTAAATAATATATATATACCACTAAATCTATATAACTTAATAAAATAAATAAAACTAAAAAATAAAAAAC
+SRR1286800.38 HWI-ST833:171:4:1101:2997:2108 length=101
CCCFFFFFHHHHHJJJJJJJJIJIJIJJJIJJJJJJJIJJJJJJIJIJJJHGIJJJJJIIJJJJJJIIIJJJJJIJJIGJJJIHHHHHFFFFDEDDDDDDD
@SRR1286800.39 HWI-ST833:171:4:1101:2789:2123 length=101
CCTAAAAAAAAACACTCCCAAAAAACTAAAAAAAAAAAAAAAAAAAAAAAAAAAATTTTATAAAAAAATAAAAATTTCCCCTTTTTTCCTTTTCCCCAAAA
+SRR1286800.39 HWI-ST833:171:4:1101:2789:2123 length=101
CCCFFFFFHHHHHJJJJJJJJJIJJJJJJJJJJJFDDDDDDDDDDDDD555<BB-+(++(((+:@C>-((:CC(+:>4@C9(244><((+::(+44398AA
@SRR1286800.40 HWI-ST833:171:4:1101:2926:2133 length=101
CAAAACAATATAACAATACAAAATAAACTCTATAAAAAAACAAAATAACATTATAATACACTATCGCTCTATTATAAAACAATATCTAATTTCAACCTTAC
+SRR1286800.40 HWI-ST833:171:4:1101:2926:2133 length=101
CCCFFFFFHHHHHJJJJJJJJJJJJIJJJJJJJIJJJIJIJJJJJJIJIJGHJJC@CHHIJJJJJHEHHFFFFFFFEEEEDDDDDEEECEDEDEDDDDDDD
@SRR1286800.41 HWI-ST833:171:4:1101:2927:2162 length=101
TAAACAAATTTCTAAACAAATACCAAATACCAAAACTAAATCAAAATCAATTTAATAATCTCAACAATCCTATATCCCCTAAAAAAATAAAAACAATCATT
+SRR1286800.41 HWI-ST833:171:4:1101:2927:2162 length=101
CCCFFFFFHFHHHIIJIJJJJJDGIJJJGJFIGJIJJIJIIEIIIIGIJJGIIIGEHIJIJJGIIIIIGIJJJJJGE?AHHFEFFDDDDCDCDDDDDDDDC
@SRR1286800.42 HWI-ST833:171:4:1101:2895:2172 length=101
AACCACATTCATTAAAAACACTTTAATAAAACTCAAAACATACATTACACCTCACACAATAATAATAAAAAACTTCAACACACCACTTTCTTCAAAAAACA
+SRR1286800.42 HWI-ST833:171:4:1101:2895:2172 length=101
+::?BDDDFBBD?FGGIA6;FHG<HHCE9?CHGGGGGBBAHH*?FIGEHE*?2*?DCHGDFCHGHIDGGBGEHC>;@7?DACA?==;A3;@CCDC@CABBA
@SRR1286800.43 HWI-ST833:171:4:1101:2848:2177 length=101
ATAATACACACACACACACACTACACACCACACACAAACACACACACACACACACACACACACAAACACATACACACACACACACATACAAACAAACACAA
+SRR1286800.43 HWI-ST833:171:4:1101:2848:2177 length=101
@CCFFFFFHHHGHJJJJJJJJIJJIJJJJJHIJJJJJGIJJJJIJIJJJJHFHFFFDDDDD?@D8ABDBD>CDDDDDBDBDDDD<B:ACD>CBD18ADDB0
@SRR1286800.44 HWI-ST833:171:4:1101:2947:2183 length=101
CCCTAAAAAAAACAAAAAAATAATCCCTCAACAAACCTAAAAAAAAACAACCACAAAAACAAAATACCACCTTTAACAACTAAAATAACAAAAAACAACAA
+SRR1286800.44 HWI-ST833:171:4:1101:2947:2183 length=101
CCCFFFFFHHHHHJJJJJJJIIGIJJJJJIIJJJIJJJIJJIJHDDDDBDBDDDDDDDDDDDDDDDDDDDDDDDCDDDDDDDDDDECDDDDDDDDDDBDDD
@SRR1286800.45 HWI-ST833:171:4:1101:2909:2193 length=101
TACCTCTCCTAAACATATATCCAAAAAATACCCCAACTAATAAAAAAAACACATACTCCACTATATTCATAACAACCTTATTTATAATAACCAAAAACTAA
+SRR1286800.45 HWI-ST833:171:4:1101:2909:2193 length=101
CCCFFFFFHHHHGJJJJJJJJJJJJJJJJJJJJJJJJJJJJJJJJJJJJJHHHHGHFFFFFEEEDEFBDEEDDDDDDDDDDEEEFEEEEDDDDDDDDDDDD
@SRR1286800.46 HWI-ST833:171:4:1101:2778:2200 length=101
TTTTCCATAATTTTCAATTTCCTTACCATATTCCAAATCCTTCAATATACATTTTTCATTTTTCACATTTTTTAATAATTTCATCATTTTTCAAATCATCA
+SRR1286800.46 HWI-ST833:171:4:1101:2778:2200 length=101
CCCFFFFFHGHHHJJJJJJJJJJJJJIJJJJJJJJIJJJJJJJJIJIIJJJIJJJJJJJJJJJJJJJJJJJJJJJJJJJJJJIHHHHHHHFFFFFFECACC
@SRR1286800.47 HWI-ST833:171:4:1101:2984:2214 length=101
TCCCTTCATCATAAATATCATCACCAACACACCTCTATCTCCACACCCCACAAACCCAACAATTTTAAATCAAAACAAAAAACATAAATTATCTTCTAAAA
+SRR1286800.47 HWI-ST833:171:4:1101:2984:2214 length=101
CCCFFFFFHHHHHJJJJJIJGJJJJJJJIJGJGIJIJJJJIIIJJJJJJJHIIJJHHIJJJJHHHHHFFFFFFEEEDDEDDDDDDDDDEEDEDDEEDDECC
@SRR1286800.48 HWI-ST833:171:4:1101:2959:2215 length=101
AAACTAATACAAAAACCATAAAACAATACTATTCACTAAATTACTCAACCTACTTTCTTATAAAAACCAAAACCACCATTCTAAAAATAACACCATCTACA
+SRR1286800.48 HWI-ST833:171:4:1101:2959:2215 length=101
CCCFFFFFHHHHHJJJJJIJJJJJJJJJJJJJJJJJJJJJJJIJJJJIJJHGIJJIJJJIJJJJIJJIJJJJJHGHFFFFFFEEEEEEDDDDDDDDDDDDD
@SRR1286800.49 HWI-ST833:171:4:1101:2794:2238 length=101
AATACAAAAACCATAAAAAAATACTACTTACTAACTTACTTCCCCTACCTTATTCAACTTACTTTCTTACAAAACCCAAAACCAAAAACCCAAAAATAACA
+SRR1286800.49 HWI-ST833:171:4:1101:2794:2238 length=101
CCCFFFFFHHHHHJJJJJJJJJJJJJJJJJJJJJJJJJJJJJJJJJJJJJHJIJJIJJJJJJJJJHHHHHHFFFFFDDDDDDDDDDDDDDDDDDDDDDDDC
@SRR1286800.50 HWI-ST833:171:4:1101:3247:2028 length=101
AAAAATATACATTACCAAAAAAATNTNTTNTCNNACATATANCATNTTATTTACACTATTTTCTAATAATAAATATTNTTTNCCTCTTACTTTCTTATACA
+SRR1286800.50 HWI-ST833:171:4:1101:3247:2028 length=101
CCCFFFFFHHHGHJJIIJJJJJIJ#1#1?#0?##08BGIII#-<C#-;CHDHIIHHHHHHFFFFFFFDEEEEEEEEE#,;?#,8?BDDDDDDEDDDCDDD@
@SRR1286800.51 HWI-ST833:171:4:1101:3136:2056 length=101
CTTCACAAACTACTACCTATTAATAACTAACCATAAATTCAAAACTCACAAAACCATCCTAAAAACTCACTCTCCAATTTTCAAAACCATATTTAAACATA
+SRR1286800.51 HWI-ST833:171:4:1101:3136:2056 length=101
CCCFFFFFHHHHHJJJJJJJJJJJJJJJJJJJJJJJJJJJJJIJJJJJJIIJJJJJJJJJJJJJHIIJIJJJJJHHGHHHFFFFFFEDDEDDEDFEDDDDD
@SRR1286800.52 HWI-ST833:171:4:1101:3127:2100 length=101
TTTAAAACAAAATTTCTTATTAAATTTAAATCTAATCAATTCACCTTAACTAACTAACCAAAAATCCTCCTATTTCTATCTCCCCAATACTAAAATTACAA
+SRR1286800.52 HWI-ST833:171:4:1101:3127:2100 length=101
CCCFFFFFHHHHHJJJJJJJJJJJJJJJJJJJJJJJJJJJJJJJJJJIJJFIHIJJJJJJJJJJJJJJIJIGJJJJJJJHHHHHFFFFEEEDCEDEDDDDD
@SRR1286800.53 HWI-ST833:171:4:1101:3117:2121 length=101
AAACTAATTTCCAAAATAATTATACCAACTTACAATCCCACCAATAATAAAAAAATACTTCTCTTTCTTCACATACTCACCAACATCTACTATCACCTAAA
+SRR1286800.53 HWI-ST833:171:4:1101:3117:2121 length=101
;;<:4BDDD?F?<A@BHEIIJG>HGGGI7;FHGIIJJC<??DHAEA?DHH@BF@:.@FDDA;==E=EEEEC?=C@DE>7>6;;A?A;ACDED@AD:9@ACD
@SRR1286800.54 HWI-ST833:171:4:1101:3149:2169 length=101
CTAACTTTCACTAAAAAAAAAATCTCTAATTTCCTTCTCTAAAAATAACTACCAACGCATTCCGTCTCTAAACATCTAATGAAATCACAAACCTATTATCT
+SRR1286800.54 HWI-ST833:171:4:1101:3149:2169 length=101
CCCFFFFFHHHHHJJJJJJJJJJJJJJJIJJJJGIJJIIJGJJJJIJJJJGHHHHHHFFDDEFECBDDDEDDDDDDDDDEDDDDDCDDDDDDDDDDCDEDC
@SRR1286800.55 HWI-ST833:171:4:1101:3142:2208 length=101
ATCCAAAAACTACGAAAAAACGAACAAAATCACGTAACAACCCATACAAAACAAACATTCATAAATACTAAAACACGAAAAAACGTAAAAAAAAAAACAAA
+SRR1286800.55 HWI-ST833:171:4:1101:3142:2208 length=101
CCCFFFFFHHHHHJJJJJJJJJJJJJJJJJJJIJGIIIJJJJJJJJJJJHEHHHFFFFEEEEEEEEEDDDDDDDDDDDDDDDDDDDDDDDDDDDBDDDDDB
@SRR1286800.56 HWI-ST833:171:4:1101:3060:2225 length=101
AAATAAAATAACACCAACCTTCTTAAAAAAAACTATAAAAAACCTATACAAATATTCACAAAATCTAAATAATCACAAATATCAATCCAAACTACTATATC
+SRR1286800.56 HWI-ST833:171:4:1101:3060:2225 length=101
BCCFFFFFHHHHHJJJJJJJJJJJJJJJJJJIJJJJIJJJJJJJJJJJJJHHHHHHHHFFFFFEEDEEEEEDEDDDDDDDDEFEDDDDDDDDDDDDDDDEE
@SRR1286800.57 HWI-ST833:171:4:1101:3432:2056 length=101
CCCTTAAACTCTAAACTATAACTAACCCAATTTACAAACCAAAAAATTAAAACACTAAAAATTCAAAAACTTAACTAAAAACACAAAAAATAAACAAAAAA
+SRR1286800.57 HWI-ST833:171:4:1101:3432:2056 length=101
C@CFFFFFHGGHFHIJJJJIJJJJJIEIIJJJJJJJIJIGGHJJJJJGGIGCHIJJJGIJJIIJJGGFHHGFFFFFFEEEEDBDABDBDBDDDDDCDD@B@
@SRR1286800.58 HWI-ST833:171:4:1101:3297:2109 length=101
ACAAATTTAAATCCCAACACCCACATAACGACTCATAACTATTAATAACTCCAATTTCAAAAAATCTAATATCCTCTTCTAACCACCATAATCACCAAAAA
+SRR1286800.58 HWI-ST833:171:4:1101:3297:2109 length=101
@CCFFFFFHHHHHJJJJJJJJIJJJJJJJJIJJJIJJJJJIJIIIJJGIJIJIIJJJJIIJJJHHHHHFFFFFFFEEEEEEEDDDDDDDDDDDDDDDDDDD
@SRR1286800.59 HWI-ST833:171:4:1101:3331:2120 length=101
CTTTCTCTTAATTAAAAAAACTACCATCTAAAAACAAAATCTTCTTCCTACCGTACAAAAAACTAACATATCAATACCTTTAACTCCTCATAAATAAAAAC
+SRR1286800.59 HWI-ST833:171:4:1101:3331:2120 length=101
CCCFFFFFHHGHHJJJJIJJJIJIGIJJJJIJJJJJJJJJJIJJJJJJJJIJJHIJIJJJJFFFFEEEEEEEEDDEDDDDDDCDDDDDDDDDDDEEDDDDB
@SRR1286800.60 HWI-ST833:171:4:1101:3396:2159 length=101
TATATCATTCTACTCTTAACAACCACATAATTATTTAATTAAAACAACAATATTAAACCAAATACTAATCACACCTTTATATCATTTAAAAAATAACCACA
+SRR1286800.60 HWI-ST833:171:4:1101:3396:2159 length=101
CCCFFFFFHHHGHJIJJJJJJJJJJJJJJJJJJJJJJJJJIIJJJJIJIJGIJJJIGIIJJJJJJJJJJIIJIJGIIHHGHHHHFFFFFFEDDDDDDDDDD
@SRR1286800.61 HWI-ST833:171:4:1101:3489:2164 length=101
TTCTCCTCCCCTTCTCCCCCCCCCCCCAAATAAAACCATTTCCCTTTATCCTATTTCCAATCACTTTTTTTAACCCACCTTTTTTTTTCTTTTCCTTCTCT
+SRR1286800.61 HWI-ST833:171:4:1101:3489:2164 length=101
@BCFFFFFDHFBFEHFBHGHIJGH6'33=((5-;5(52(,((,((:((((+(((+:::(((((((+4+:9;?@44?((&(+4+4<<00((+4::+:>((((
@SRR1286800.62 HWI-ST833:171:4:1101:3324:2172 length=101
TAATAAAATAATAAAAAAAAATCATATTCCAACCTCAAAAAACTACAAAACTTAATAACTTTAACCATATAATTCTAACTTTAAAATTAAAAATAAAAATA
+SRR1286800.62 HWI-ST833:171:4:1101:3324:2172 length=101
@@@FDFDFGFHHFIJGIGGHBFCEFBGIGGGIIIIGGCHJEGIIFIGJJHGCHEFFDFFFFEECCCEEDDECDDEEECDDDDDCCDDCCCCACBDACDDBC
@SRR1286800.63 HWI-ST833:171:4:1101:3478:2243 length=101
CAAAAAAACAAATTAAAAATTAAAACATAAAAAAAAAAAACAATAAAACAAAAAACCCCAACACTACCACTACAACACACACACATACACACACACACACA
+SRR1286800.63 HWI-ST833:171:4:1101:3478:2243 length=101
<B@AFFFDHHFHFHIEHGIEICEGG3CFGIIIGE@FFHF@9;;@@@C>;?A?DD<5<<0<BBD<4A?C>ACCCCDDB885?<?BB@:4::@@@B@>?B@<?
@SRR1286800.64 HWI-ST833:171:4:1101:3652:2020 length=101
AAAACTTNATTAAACATATAACCANNNTTNNNNNNNAAAATNACANACAACTTTAATTTAAAAAAAATACTCTTAAANAAANTACACATTTTAAAAATACA
+SRR1286800.64 HWI-ST833:171:4:1101:3652:2020 length=101
CCCFFFF#4AFHHJJJJJJJJJJG###4:#######00BGH#0BF#-<FHGIIJJJJJJJJJHHFDDDDDDDDDDED#,8?#+8?BDDDDEEEDDDDDDDD
@SRR1286800.65 HWI-ST833:171:4:1101:3575:2079 length=101
CTTCCCTACAAATATCTTTCTCACATTCATATCTTTAATATATCTCGTAAACCACTAAATTTAACCAAAACAACCACTATAACCACGAATCTAAAACCATA
+SRR1286800.65 HWI-ST833:171:4:1101:3575:2079 length=101
BCCFFFFFHHHHHIIIIJJJIJJJJJJHGIJJJJJJIJJJJJGGIJJIGIFHIJJIIJJJJJJJIJIJJIJIJGGIHHHHEFFFFFDDDDBDDDDDDDDDD
@SRR1286800.66 HWI-ST833:171:4:1101:3548:2131 length=101
TCTTTACAACCTTACCAATATTCATTACATTCATCCTTTCAATTCATAACACTACTACTAAAAAAAACACTAACCCATATAATATAATTTACATTTCCCCC
+SRR1286800.66 HWI-ST833:171:4:1101:3548:2131 length=101
CCCFFFFFGHHHHJJIJJJJJJJJJJIJIJJIJJIJJJJIHIJJJJJJJJIIIJJJJJJJIJIIJJHHHFFFFFEDDEEDEEEEEC@CFEDDDEEFECDCD
@SRR1286800.67 HWI-ST833:171:4:1101:3569:2152 length=101
ACCCTAAAAAAAACAAAAAAATAATCCCTCAACAAACCTAAAAAAAAACAACCACAAAAACAAAATACCACCTTTAACAACTAAAATAACAAAAAACAACA
+SRR1286800.67 HWI-ST833:171:4:1101:3569:2152 length=101
@B@DFFFFHGGHHJJJJIJGGIJJIJJJJIJIGIIIIJJIHIJHFDDDDDBBBDDDDDDDDDDDDDDDCCCDBCDDDDDDDDDDDDEDDDCCDBDDDDDDD
@SRR1286800.68 HWI-ST833:171:4:1101:3680:2166 length=101
CACCATCCTACTCAACAACCTCTTCTCCCTACCACACATTATCTACACCATAACTACCAATAAACTCTTCTTCCAAATATTTACCCATATACACCCCCAAA
+SRR1286800.68 HWI-ST833:171:4:1101:3680:2166 length=101
CCCFFFFFHHHHHJJJJJJJJJIJJJJJJIJJJJJJJJJJJJJIIJJJIIGGHJJJJJJJJJIJJJJJJJJJHHHHHGFFFFFFFEEDEEEEEDDDDDDDD
@SRR1286800.69 HWI-ST833:171:4:1101:3553:2210 length=101
CCTCTCAATCTCTATCACCTTACCCAAAAATTAAATACTAAATACCAAACTCAAAAAAAAACCAAAAACTACCAAATCTACCCTTAACTAAAAACGCAAAA
+SRR1286800.69 HWI-ST833:171:4:1101:3553:2210 length=101
BCCFFFFFHHHHHJJJJJJJJJJJJJJJJJJJJJJJJJJIJJJJJJJJJIDHIIJIJJJHFFFDDDDDDDDDDDDDDDDDDDDDDDDDDDDDDDDDDDDDD
@SRR1286800.70 HWI-ST833:171:4:1101:3944:2021 length=101
TTATCCCNTAAACTCACACTCTACNNNCCNANNNNAAAAACNTTANAAACCTAAAATTAACTAACAACAACAAAATANAAANAAAATACAAAAAACAAACA
+SRR1286800.70 HWI-ST833:171:4:1101:3944:2021 length=101
@@BFFFD#2<CFHIGHGBFGFDEH###11#1####00:DHE#07?#-7CECCHGGEEGHHHECAEEB@DBADC?=AC#,5?#,,8?@CDDDDDDDDDDD?<
@SRR1286800.71 HWI-ST833:171:4:1101:3750:2033 length=101
TAATATAATAAAATACTATAACCANTATANTAANCAAAAAANAAACTTTAATTAACTTATAATAATTCCAAAAATTTNAAAATCCAACTTAACAAAAAACA
+SRR1286800.71 HWI-ST833:171:4:1101:3750:2033 length=101
CCCFFFFFHHHHHJJJJJJJJJJJ#3CHI#2?G#1?GHJJJ#0B?(BG=F.B)B))8).)7.)>)=)=)=EHFF(?)#,;?((;(;-(((-,(5>BDDD0(
@SRR1286800.72 HWI-ST833:171:4:1101:3925:2041 length=101
CTTCCAAAAATCCTAAATTCAATACCCAACAACNACATAATAACTCACAACCATCTATAATACCATCCAATACCCTCNTCTAATATCTCTAAAAACATCAA
+SRR1286800.72 HWI-ST833:171:4:1101:3925:2041 length=101
CCCFFFFFHHHHHJJJJJJJHHHIJIJJJJJJJ#1CGHIJJIJJJJJJJJIIJJJJIIGIJJJIJJJJJIHHHHHGF#,;ACCEDEEFDEDDDDDDDDDDD
@SRR1286800.73 HWI-ST833:171:4:1101:3831:2071 length=101
TATAATATTTTATTCAATAAACACATCACTAATTAACCATTCCCAACAAAACAATACATAAATTATTTATAAATATTTTACTAACATTAACAATATCCACT
+SRR1286800.73 HWI-ST833:171:4:1101:3831:2071 length=101
CCCFFFFFHHHHHJJJJJJJJJJJJJJJJJJJJIJJJJJJJJJJJIJJJJGHJJJJJJIJJJJJJJJJJJJJJJIJJJJJJJJHHHHHHFFFFFFDEE(;;
@SRR1286800.74 HWI-ST833:171:4:1101:3955:2109 length=101
TAATTCTCATTATCATATTTATCCAACTTCCCATACATATTATAATTATTTACTTATACATAAAAAAACTAATATATAAAATACCCTAAAAATTCATCCTA
+SRR1286800.74 HWI-ST833:171:4:1101:3955:2109 length=101
CCCFFFFFHHHHHJJJJJJJJJJIJJJJIJJJJJJJJJJJJIJJJJJJJJGIJJJJJJJIJJJJJJJJIJJJIJJJGHHHGGHFFF>@>CE3>5(5-;;((
@SRR1286800.75 HWI-ST833:171:4:1101:3787:2113 length=101
AACCTTTCTAAATATTCCACCTTTTTCAATTTTCCTCGCCATATTTCACGTCCTAAAATATATATTTCTCATTTTCCGTAATTTTCAATTTTCTCCCCATA
+SRR1286800.75 HWI-ST833:171:4:1101:3787:2113 length=101
CCCFFFFFHHHHHJJJJJJJJJJJJJJIEIJJJJJJJIJJJJJJJJJJJJJJIJJJJJJJJJJIJJIJJIIJIJJJIFHHFFEFFFFEEEEEEEEDDDDDC
@SRR1286800.76 HWI-ST833:171:4:1101:3848:2139 length=101
CACCTAACTTAATATAATAATTTCCAAATATATTTTTCTTCCAAAAAATTTCACAATTTCATAATTCTTAACACATAAAAACCGTTCCATTATACATATAA
+SRR1286800.76 HWI-ST833:171:4:1101:3848:2139 length=101
B<@DDEADHHFHHJJJJJIDFJGIJICCHGGIGHIIIIGIIIJJJIIIIDDDIEICHHCHIGIIIGFHIIGGIIHIIEGIFHHFBEEEDCCECDCDDCEEE
@SRR1286800.77 HWI-ST833:171:4:1101:3776:2222 length=101
TACAAAAAAAACATCAAACATAAAAACGACCCATCCTTAAAACATTTATAAATAAAATACAATACTCTATTTATATACAAAATCAATAAAAAACAAATACA
+SRR1286800.77 HWI-ST833:171:4:1101:3776:2222 length=101
CCCFFFFFHHHHHJJJJJJJJJJIJJJJJJJJJJJJJJJJJJJIJJJJHHHHHHHFFFFFFEEEEEEDDDEEFEEEFEEDDDDDDDDEDDDDDDDDDDDDD
@SRR1286800.78 HWI-ST833:171:4:1101:4027:2023 length=101
ACACAAAATTTACCTCCATTCCACNTNCTNANNNCCCTTTANTCCNTAAACCATATATTTTATATCTATCCTTACTCNTATNATTCCTTTACAAAATATTC
+SRR1286800.78 HWI-ST833:171:4:1101:4027:2023 length=101
@@@FFFDDFHHHHBHIGEHJIGIG#3#2<#1###11?FHHJ#08B#077BBFHJJJGIIJIGIJIIHFHHHHHFFFF#,;?#,;?BBCDDDCCDDDDDEDD
@SRR1286800.79 HWI-ST833:171:4:1101:4096:2045 length=101
AAATATAAACACAAAAAAAAAATTCCTAAACAANACAACAATAACTTATACTATAAAATCAAAAATTAACAAATAAAACCTCGTAAAATCGCAAAACTCCT
+SRR1286800.79 HWI-ST833:171:4:1101:4096:2045 length=101
CCCDFFFFHGHHB@GHHJJJJIIIIJIJJIGFH#-;CCGII=DHEGGEEE@CDFFFFCCEEEEDDDCDCDCCDCDD>CD@CD@?BBBCDDDD@5@?ACCD@
@SRR1286800.80 HWI-ST833:171:4:1101:4089:2068 length=101
CATCCAAATAATCCAAAACACAATAAAAAAACCAAACCTACAAATAATAAAAATTAATAAAAATAAAAATTTTCAACTTAAAAAACCAACTAATATCTTCA
+SRR1286800.80 HWI-ST833:171:4:1101:4089:2068 length=101
CCCFFFFFHGHHHIJJIJJIJJGHHIIIJJJJIIHJJIJJJJJIJIIJHIHHIJJJJJJJIHHHHHFFFFDFDEDDEDEDCCDDDDDDBDDDDCCEDEEEE
@SRR1286800.81 HWI-ST833:171:4:1101:4045:2138 length=101
CCATATTCCAAATCCTTCAATATACATTTCTCATTTTTCACGTTTTTTAATAATTTCATCATTTTTCAAATCGTCAAATAAATATTTCTCATTTTCCATAA
+SRR1286800.81 HWI-ST833:171:4:1101:4045:2138 length=101
CCCFFFFFHHHHHJJJJJJIJJJJJGJJIJJJJJJJJJJJJIEEHJJJJJGIJJJJJIIIJJJJJJJJJJJJJIJJHHHHGFFFFFFFEEEEEEEEDEFC>
@SRR1286800.82 HWI-ST833:171:4:1101:4154:2214 length=101
AACTAACCTCTAACCCCTATATACACACCCCTTCCACAACTACACACACACAAAATACTAAAATTAATTTATATATAAATACACAACTAACTTCTTCATAA
+SRR1286800.82 HWI-ST833:171:4:1101:4154:2214 length=101
CC@FDFFDHHFF?GHGIEGGIHCIIGHBFGGCGEEGIIEIGGIJIGFGGGAFHGGGGIIFGHHHHHFFFFFFFFEEEEEEEDDDCDDDDDDDEDDCDDEED
@SRR1286800.83 HWI-ST833:171:4:1101:4337:2019 length=101
ATCCTCTNCTTTTCCTTTCAAAAANNNTANNNNNNNATCTCNAAANTCCTAATCACACTTAACTACTAACTTTATTTNTCCNGTTCTCAAAAATAAAAATA
+SRR1286800.83 HWI-ST833:171:4:1101:4337:2019 length=101
CCCFFFF#2AFHHJJJJIJJJJJJ###21#######00?DG#0?F#.7CHHIJJJJJJJJHHHHHHFFFFFFEEEEE#,;=#,5?BDDEDDDDDDDDDDDD
@SRR1286800.84 HWI-ST833:171:4:1101:4295:2117 length=101
TTACAAAATACAAATTAATAAAAATATCAAAAAAAAAAAAAAAATTTATTTACTATAAATAAAAAAATTCCACTTTATCCCCCACTTTAAAATAAAAAACA
+SRR1286800.84 HWI-ST833:171:4:1101:4295:2117 length=101
CCCFFFFFHHHHHJJIJJJIJJJJJJJJJJJJJJJJJJIIFDDBBDA(;AA3(((,;A>(>C>(48084:4+(:C>44@CDDB-0<CCCDD>(:ADDD<&8
@SRR1286800.85 HWI-ST833:171:4:1101:4451:2124 length=101
CACGAAAAATAAAACAAACCTTAAAAAAAACAAACAATATTAAAAACAATATTTCCTCTTTTTATTCTTTTAAAAACTATCATTAAAAATACACCGAAACA
+SRR1286800.85 HWI-ST833:171:4:1101:4451:2124 length=101
CCCFFFFFHHHHHIJJJJJJJJJJJJJJJJJJJJJJJJJIJJJJJJJJIJHFHHHHHFFFFFFDEEEFEEDDDDDDDDDDDDEEEDDDDDDDDDDDDDDDD
@SRR1286800.86 HWI-ST833:171:4:1101:4461:2148 length=101
TCATTTTTCACGTTTTTCAATAATTTCGTCATTTTTCAAATCGTCAAATAAATATTTCTCATTTTCCATAATTTTCAATTTTCTTACCATATTCCAAATCC
+SRR1286800.86 HWI-ST833:171:4:1101:4461:2148 length=101
@@@FFFFFHFHHFIJIJIJJJIJIJJJJGGIHIJJJJIJJJEHHIIJJIIGEIIJJJJJJEIIJJIJIHDFHIJIJIIIJHHHHHHFFFFFFEECEEECD@
@SRR1286800.87 HWI-ST833:171:4:1101:4410:2148 length=101
TTAATACTAAAAAAAATTAATTTAATCCACTTATCAACTTTATTAACAAAACATAAAATATAATATATATCTATTACCCATTTTAACATCACTCTAAAAAA
+SRR1286800.87 HWI-ST833:171:4:1101:4410:2148 length=101
CCCFFFFFHHHHHJJJJJJJJJJJJJJJJJJJJJJJJJJJJJJJJJJJJJHIIJJJJJJJJJJJIIGHHHHHHFFFFFFFEEEEEEDDDDDDDDDDCCDDD
@SRR1286800.88 HWI-ST833:171:4:1101:4274:2243 length=101
AACCAAAATCAAAAACTCCGAAATACGACTTAATTCATATTATTATTCCACCTATAAAATTACAAATCCCTTTAACTCCTTAAATACTTTCTCTAACTCCT
+SRR1286800.88 HWI-ST833:171:4:1101:4274:2243 length=101
CCCFFFDFHHHGHJJJJJJJJJJGIJJGGIJIJJJJGIGIJIGJJJJGIJHHGHIHIIJJJJJJJJJJJGHHHHHFFEFFFECEEEEEDECDDDEDDDDDD
@SRR1286800.89 HWI-ST833:171:4:1101:4663:2054 length=101
AAACATTTTACAACCTACAAAACTAACCATTTCTCATCTTCCATTACACACAATAATCTCTAAAACATATACATATATACTACTAAATCTCTCTCTATCTC
+SRR1286800.89 HWI-ST833:171:4:1101:4663:2054 length=101
CCCFFFFFHHHHHJJJJJJJJJJJJJJJJJJJJJJJJJJJJJJJJJJJJIFHHJJJIJJJJJJJGHIJJIIJJJJJJJJIHFGHHHFFFFFFFEEEDEEED
@SRR1286800.90 HWI-ST833:171:4:1101:4607:2062 length=101
AATACAAACACACACTCATTCACATACACACAAACAAATACAAACACAAATACATTCACACATACACACACACACAAAAACATACAAACATATACACATTC
+SRR1286800.90 HWI-ST833:171:4:1101:4607:2062 length=101
CCCFFFFFHHHHHJJJJJJJJJJJJJJJJJJJJJJJJJJJJIJJJJJJJJGIJJJJJJJJJJJJIIJHHHFFFDDDDDDDDDDDDDDDDDDDEEEEDDDDD
@SRR1286800.91 HWI-ST833:171:4:1101:4663:2136 length=101
CATAAAAATCACAAAAAAATTAACAAAAAAAAAAAAAAAAAAAAAACCAAACCATAATTACAAAATATAAACTAATTAAAAAAAAAACTACAAACTAAAAA
+SRR1286800.91 HWI-ST833:171:4:1101:4663:2136 length=101
CCCFFFFFHHHHHJJJJIIJJJJJJJJJJJJJJJHFDDDDDB&6@:528A?800++(:>@+:CDB:44>CC>4::4:>CDDDD<&0553:4:A@8>@CCCC
@SRR1286800.92 HWI-ST833:171:4:1101:4697:2144 length=101
AATAAAATTATAATATTCAACCTTAAAAAAAATCTACAAAAAACCAAAAATAACAATTACCCACATAACAATCTCCAATACCAACCCCCCACCCCACCCCA
+SRR1286800.92 HWI-ST833:171:4:1101:4697:2144 length=101
CCCFFFFFHHHHHJJJJJJJJJJJJJJJJJJJJJJJJJJJJJJJJJJJJJHIJHHHHHHFFFFFDEEEDDCDDDDDDDDDDDDDDDDDDDDDDDDDDDDDD
@SRR1286800.93 HWI-ST833:171:4:1101:4572:2218 length=101
CATTTAAAAAAAAAAACCTCAATAATTAAAATACCCCCCAACAAATTAAACTATAAACAAACATATAAAATCTTTTCTTACTTAATAATTAATATAAAAAA
+SRR1286800.93 HWI-ST833:171:4:1101:4572:2218 length=101
CCCFFFFFHHHHHJJGIJGHIGHJEIGIJIIGEIJJJJHFFFDDEDDDDCCCCCDDEDDDDDDDDEEEEDEDDDDDDDDDCCCEDEECEEEDDEEEEEDDD
@SRR1286800.94 HWI-ST833:171:4:1101:4818:2044 length=101
TATATATTTCTCATTTTCCGTAATATTCAATTTNCTCTCCATATTCCAATTCCTACAAAATGCATTTCTCATTTTTCACATTTTTCAATAATTTCGTCATT
+SRR1286800.94 HWI-ST833:171:4:1101:4818:2044 length=101
@<?DDBADBFHHFHI@HHIIDGAC@CEBCCHHC#1::E=GEFAAB:?HGICG@GH@?<?FB3=CH@BEH@4@7.BG7...7@ECEAACED3;BD;>6=;=@
@SRR1286800.95 HWI-ST833:171:4:1101:4986:2056 length=101
AAATACCTAAATCTAAACAAATAAAAACAAAAAAATAAACAAAAAAATCAACCCTTCCCTCTTCTTATATTCTCTAATACCAACTAAACTAAAAAATCTAC
+SRR1286800.95 HWI-ST833:171:4:1101:4986:2056 length=101
CCCFFFFFHHHHHJJJJJJJJJJJJJJJJJJJJJJJJJJJIJJJJJJJJIHHHHFFFFFEEEEEEDDDDEEEEDDEDEDDDDDDDDDDDDDDCDDDDDDDD
@SRR1286800.96 HWI-ST833:171:4:1101:4786:2089 length=101
ACAAAAAAAACCTTATTTTTAACTCACAATTAAAAATAAATACAATCCATCAAAAAAAAAAAATCACAATAATAACTAATCCCTCTACACCTACAATAAAA
+SRR1286800.96 HWI-ST833:171:4:1101:4786:2089 length=101
CCCFFFFFHHHGHJJJJJJJIIJJJJIIIJJJJJJJJIJJJJJJIIJJJIFHEIIIHFDDDDBDDDDDCDDCDEDDDDDDDDDDDCCDDCCDDDDCDDDD>
@SRR1286800.97 HWI-ST833:171:4:1101:4968:2106 length=101
TCACTCCCCTTTCCCTAACCTCTATAACCCCTACCTCTTCTTCCCCCAACTCAACACCCACCCTCCCTTCCTAAACCCCTACCTCTACCTCAAACTCCCCT
+SRR1286800.97 HWI-ST833:171:4:1101:4968:2106 length=101
CCCFFFFFHHHHHJJJJIJJIIJJIIIJJJJJIJJJIJJJIJJJJJJ>GHFGH>B;FHJGIJHGHFFFFEEECCEDDDDDBBDDDDDDDDDCCCDDDDDD?
@SRR1286800.98 HWI-ST833:171:4:1101:4779:2165 length=101
TTAAAACCATAAACAACTACACGACAAACCCACCCCCTCCTTCCATTCAACTTTATTAATCTAATTACTACGTAAAAACACCAAAAAATCTAAAATATATA
+SRR1286800.98 HWI-ST833:171:4:1101:4779:2165 length=101
BB<ADB:AFFHFAGE;?F3C@HE:@ED@?DH1D<@DA6;7BFC=@FEHGG@@C=7@@=AHCECEDDCDF3)5;6@BC>>=<<ABDDB<BAC:CDDDDE@C>
@SRR1286800.99 HWI-ST833:171:4:1101:4913:2171 length=101
CTTAAAATAACTTTAAACTTTTCTTTCCCTCTCTACCTCCCAAATACTAAATTACAAAAATAATACACCACTATTCCTAATTCATATAAAATTAATAATCA
+SRR1286800.99 HWI-ST833:171:4:1101:4913:2171 length=101
CCCFFFFFHHHHHJJJJJJJJJHJJJJJJJIJIJJJJJIJJJJJJJJJIJHIIJIJJJHJIJJJJJJJJJJJIJJJJHGHHHHHFFFFFFFEECEEEEEDD
@SRR1286800.100 HWI-ST833:171:4:1101:4988:2173 length=101
CACTACCCCCTACTTCCTATTCTCCTCCTCTCAAACTTCCTCACCCTCCCTTCCCTTCTCCTCTAAAAAAATAAAACCCACCTAAAAATCCCCCAACTCTA
+SRR1286800.100 HWI-ST833:171:4:1101:4988:2173 length=101
CCCFFFFFHHHHHJJJJJIIJGHHIJJJHIIJGIHJIJIJJJHHGIIJIJBFHIJJIJJJJJJJGIJIGFDEEDDD>?BDDDDCCDDDDDDCDDBDDDDDD
@SRR1286800.101 HWI-ST833:171:4:1101:4872:2175 length=101
CTAATCAAATAAATAAACTACCAAACACACAAACACAAAAAACAATCAACAAAAACTGTACTTACAAATAAAATCCAACTAAAATATACTAACACCAATAA
+SRR1286800.101 HWI-ST833:171:4:1101:4872:2175 length=101
CCCFFFFFHGHHHJJJJJGGGIJJJJJJJJJJIJJJJJJJJJJJJJJJCFHIJJJJJIEHGHHGFHFFFFFFEEECEEDDDDCDEDEEEEDDDDDDDDDDD
@SRR1286800.102 HWI-ST833:171:4:1101:4902:2198 length=101
AACTTAATATAACATTATTACAAAATATTAAAAATCAACAACAAAACTCTCCTAAAAACACACTCCCAAAACAAACCCCTATAAAACTAATAAAAACACAA
+SRR1286800.102 HWI-ST833:171:4:1101:4902:2198 length=101
B?@ADFFFF?=DFGAHIJJIJFGIGIEDDAEEBBEEIIGFFGHE;BGGEHFGGH@GIGBHIJGEGIGE@HEEFEHB?=?ADE6A;ACCCCDACCC:=?<<?
@SRR1286800.103 HWI-ST833:171:4:1101:4876:2203 length=101
TCTACAACAAATATCCAAACTACACTAACTTACAAAAAAAAAAATCTCTTCTAATCCATAACGATAAAAACTTCAACCTATAATTAACCATCTCCTTTACT
+SRR1286800.103 HWI-ST833:171:4:1101:4876:2203 length=101
CCCFFFFFHGHDFIJJJIIJJJJJJJIJGIJJJJJJJIJJJJJHHHEEDD;@DDEECCCEDD???BDDDDBCDDDCCBC@CCCDDDCDCDCCDDCCDDDDD
@SRR1286800.104 HWI-ST833:171:4:1101:5201:2026 length=101
TAAACACAAATACATAATAACCACNCNCANCANNACTTACTNAATNTATTAAATATACCTACTAAAAATAACTAAACNTACNTTAAAAATACTCACCTAAA
+SRR1286800.104 HWI-ST833:171:4:1101:5201:2026 length=101
CCCFFFFFGHGHHJJJIJJJJJIJ#2#2@#1?##11BGHJI#0?F#0<FHGIIJJJJJJJJJJJEFHHHHFFFFFFE#,;?#,;?BDDDDDDDDDDDDDDD
@SRR1286800.105 HWI-ST833:171:4:1101:5014:2074 length=101
TTTAATCCTACACAAATAAACCATAACTTACTAAAACACTAACCTAAAAACTTCTTAAAAAATTTAAAAACTAAAACTAAAATAATATAATCTACCCAAAC
+SRR1286800.105 HWI-ST833:171:4:1101:5014:2074 length=101
CCCFFFFFHHHHHJJJJJIJJJJJJJJIJIJJJJJJJJJJJIJJJJJJJJJIIJJJJJJJJJJJJJJJJJHHHHFFFFFFEDDEEEEEEEFDDDDDDDDD?
@SRR1286800.106 HWI-ST833:171:4:1101:5065:2093 length=101
AAAAAAATAAAACCAAAAAAAAAATTATCTAAACAAAATAACTACCATACCTTTCCTAACTACAAATAAAAACAATAAAAAAATAATAACTAAAAAATCTA
+SRR1286800.106 HWI-ST833:171:4:1101:5065:2093 length=101
CCCFFFFFHHHHHJJJJJJJJJJJJJJJJIJJJJJJHHHHHFFFFFFEDECEEDDDDDDDDDDDDDDDDDDDDDDDDDDDDDDDCDEEDDDDDDDDDDDDC
@SRR1286800.107 HWI-ST833:171:4:1101:5232:2147 length=101
ATTTATAAAAACCGCCTAAACCTTAAATTTCCAATCATCCTAAATAAACTAAAACATTTTCAAAACCTTCTACTCATACCAAAAAAATACAAACAACTAAA
+SRR1286800.107 HWI-ST833:171:4:1101:5232:2147 length=101
CCCFFFFFHHHHHJJJJJJJJJJJJJJJJIJIJJJJJGIJJJJJJJJJIJIHIIJCHIIJJIJJJJIJIHHHHHHFFFFFFCDDDDDDDDDDDBDDDDDCD
@SRR1286800.108 HWI-ST833:171:4:1101:5113:2152 length=101
ACAATAATACTAATCAACTAAATCTAAAAAATAAACTATAATTAAAAAAAAAAAACAACAAATCTTCTAAAAAATATATCCTTAAAATTAACACACAAATA
+SRR1286800.108 HWI-ST833:171:4:1101:5113:2152 length=101
CCCFFFFFHHHHHJJJJJJJJJJJJJJJJJJJJJJJJJJJJJJJJJJJJJIJHFDBDDDDDDDDDDEDDEDDDDDDEEEEEEDDDDDEDDDCCDDDDDDD>
@SRR1286800.109 HWI-ST833:171:4:1101:5077:2203 length=101
CTAACCCTAACCCTAACCCTAACCCTAACCCTAACCCTAACCCTAACCCTAACCCTAACCCTAACCCTAACCCTAACCCCAACCCCAACCCTAACCCCAAC
+SRR1286800.109 HWI-ST833:171:4:1101:5077:2203 length=101
CCCFFFFFHHHHHJJJJJJJJJJJJJJJJJJIJJJJJJJJFIIJJIGGICHHCHHEHGIIECCE??B>96>AA9;;;;A/(5,;@&(+(&5((3(22&+++
@SRR1286800.110 HWI-ST833:171:4:1101:5201:2203 length=101
CACAACACTACTATCATAACACCCTCCCTACTAAAACTCAAAAACCAACTCTTCTTTCCAAAAACCCAAAAAACCAAAATTCCTACCCATCATCCATACCT
+SRR1286800.110 HWI-ST833:171:4:1101:5201:2203 length=101
CCCFFFFFHHHHHJJJJJJJJJJJJJJJJJJJJJJJJJJIJJJJJJJJJJHIIJJJJJJJJJJJJJHHHFFFDDDDDDDDDDDDDDDDDDDDDDDDDDDDC
@SRR1286800.111 HWI-ST833:171:4:1101:5162:2208 length=101
TTACAATTTTAACTAAAAAACACCAACAAAAAAAAAAAAAAAAAAAAAAAAAACACAAAAAAAAAACTTTTAACACCTTTAAAAAAAAATTTAACCCAAAA
+SRR1286800.111 HWI-ST833:171:4:1101:5162:2208 length=101
@CCFFFFFHHHHHJJJIJJJJJJJJJJJJJJJJJJJJHFDDDD177@DD8075&(+(2??(7;B30&(+4+::4(((+((((++(&&)&(4(((+:(2<A<
@SRR1286800.112 HWI-ST833:171:4:1101:5142:2209 length=101
ACACACACCACACTCATACACAACATATACACTACACACATATCACACACACATTACACATACACACACAAACTACACACATATCACACACACTACAACAC
+SRR1286800.112 HWI-ST833:171:4:1101:5142:2209 length=101
@@@FFFFFFDHHHJJJIJIJJJGJJIIIJJJJGJJJJJJJIJJIJIIJJIHIIGHIJIJJIJIIHHHHFDFEDECEDDDDDDDEDEDDDDDD9CDDCDDDD
@SRR1286800.113 HWI-ST833:171:4:1101:5166:2248 length=101
AACTACTTTATCACTTTAAATATTACATAAATAAACACACATATACACACAAATAAAACTAAAAATTAAATATATCAAATTAAAAAATAATATTCTAAAAT
+SRR1286800.113 HWI-ST833:171:4:1101:5166:2248 length=101
@CCFFFFFHHDHHBHIJFIJHJIIJEHJCHHFIHIGIJJJIJIGIIIJIJHHIIJGIIJJGGIJEIEIJJIIIJJJIGIHHHHCHBCECEEEEEEFEEDCA
@SRR1286800.114 HWI-ST833:171:4:1101:5480:2022 length=101
TATCATCTATTTTAAATACAATTANNNTTNTNNNCACTATTNTCANCATAAAACCCCCAACCATAACACAATATCAANCTCNACTATTTATCTAATCCATA
+SRR1286800.114 HWI-ST833:171:4:1101:5480:2022 length=101
CCCFFFFFHGHHGJIIJJJJJJJJ###22#2###11?FFHI#0?F#2?DHBFGIGGGIIJHHHFFFFFFDDEEEEED#,;?#,8???CDDEDDECDDDDDA
@SRR1286800.115 HWI-ST833:171:4:1101:5373:2034 length=101
AACTTAAATAAAAAAAAATATTAANAAACNTTCNAACACCTNAAAATAAATATTTAAACCTAAACATAACATAAACTNAAAACTTCAATTTTATTAATAAC
+SRR1286800.115 HWI-ST833:171:4:1101:5373:2034 length=101
CCCFFFFFHHHHHJJJJJJJJJJJ#0BGH#0?F#-<FHIJJ#-@EHHHHHHFFFFFFFEEEEEEDDDDDDDDDDDDD#,8?BDDDDDDEEDDEDDEEEEDC
@SRR1286800.116 HWI-ST833:171:4:1101:5413:2109 length=101
CAATAACCATAAAAAACTAAATTCCTAAAAAAAAAACTAAAACTATATAAAATAAACAATAAAAAAAAAATAATACCAAAACAATTTCTAATCAAAACCCA
+SRR1286800.116 HWI-ST833:171:4:1101:5413:2109 length=101
CCCFFFFFHHHHHJJJJJJJJJJJJJJJJJIJJJJJJJJJJJJHHHHHGHFFFFFFEEDEEEDDDDDDDDDDDEEDDDDDDBDDDDDDEEEEDDDDDDDDD
@SRR1286800.117 HWI-ST833:171:4:1101:5251:2111 length=101
AAAATCATTAAACTATATAATAATGACAAAAAAAACATATCAACAACCAAAAAAAATCCTAAAATAAAATCTATAAAAACCCTACATCTCAAAACTCCCTC
+SRR1286800.117 HWI-ST833:171:4:1101:5251:2111 length=101
CCCFFFFFHHHHHJJJJJJJIJJJ>EHIIJJIJJJIIJJGJJJJHJJJIIHIIGFDEEEDDDDDEDDDDEDDDFFDEDDBDDDDDDDDDDDDDDDDDDDDD
@SRR1286800.118 HWI-ST833:171:4:1101:5263:2134 length=101
AAAAATAACTTTTAATTAAATTTATTCTTTTACAATTTCATACCTATATATAATATATTCTTACTACTCTCACCTCTCCCAACCATCTCTTATCTCCCTCC
+SRR1286800.118 HWI-ST833:171:4:1101:5263:2134 length=101
CCCFFFFFHHHHHIIJJJJJJJJJJJJJJJJIJJJJJJJJJIJJJJJJJJGIJIJJIJIJJJJJJJJJJJJJJJJJJJJIJJIJHHHHHFFFFFFECEEED
@SRR1286800.119 HWI-ST833:171:4:1101:5342:2197 length=101
ATCTTGGCCGCGACACCGCCGACATGATCCAACTGATAAAAGAGTTTGATGCTCAGGGTGTAGCGGTTCGGTTTATTGACGACGGGATCAGTACCGACGGT
+SRR1286800.119 HWI-ST833:171:4:1101:5342:2197 length=101
CCCFFFFFHHHHHJJJJJJJJIJJJJJJJJJJHHHHHFFFFFFEADEDEDCDDDDDDD9??CDDDDBDDDD?BDDDDDDDDDDDDDDBBDDDDDDDDDDD0
@SRR1286800.120 HWI-ST833:171:4:1101:5454:2220 length=101
AACCCCCCCTCACTACCATATACATAAATCTATAAAAACAAAAATTATAAAATTATATAAAAAAATACAAATTAAATTAAATATAATACTTCATATTTTTA
+SRR1286800.120 HWI-ST833:171:4:1101:5454:2220 length=101
@B@FDDDFFHAFHGIIIGHJBGIECHIIIEGGEHIGIIIIEEGIIJJBGE@EGJJHHFHFHHFDDDDDDCDDDDDDEEDDDDEDDDDEDDCDDED@DDCCB
@SRR1286800.121 HWI-ST833:171:4:1101:5419:2233 length=101
CTTTTTCAATAATTTCATCATTTTTCAAATCATCAAATAAATATTTCTCATTTTCCATAATTTTCAATTTTCTTACCATATACCATATCCTACAATAAACA
+SRR1286800.121 HWI-ST833:171:4:1101:5419:2233 length=101
???;=ADFAH:ADCBFHA,<<AJJIJ@J4C<9A?HHE**1:EECFDBFBD4*?DFEDDBCG@DFHB@@BGC>FB<FH@HIJ@D==CE@D@EHGHEFHEDDD
@SRR1286800.122 HWI-ST833:171:4:1101:5451:2244 length=101
AAACGATTCCTCTAAACTATCCTTAAAAACCAACCAAAAAATACACAAAAAAACATTACCAAAATTTAACAAATCCAAAAATCAAATAATCTTACCCTCTA
+SRR1286800.122 HWI-ST833:171:4:1101:5451:2244 length=101
=B?D7)A?:AB<+22A<:CHH;<A<<EB9FE;;EA71:BDDDBB*?8-=BDGB<AE@>@CBCACC@C;@CC<AC@>C>>??A5>CACC>A@44:A93:ACC
@SRR1286800.123 HWI-ST833:171:4:1101:5593:2033 length=101
ACACATACTATACATTCCCAAACANCAAANTAANTCTACTCNTCCAAAAAAAAAAATCTTAATCATCGATAAACCGTNCTTCCAATCTACCTCTTCCCCAA
+SRR1286800.123 HWI-ST833:171:4:1101:5593:2033 length=101
CCCFFFFFHHHHHJJJJJJJJJJI#3CGH#1@G#1?HHIJJ#0BGHIIJJIIHFD@?ACCEDECCCA???ABDDCB2#+28@?CCCCCCDDCCDDCDDDDD
@SRR1286800.124 HWI-ST833:171:4:1101:5539:2040 length=101
AAAAATAATTTTCTATCTTATAACNTCAAAATTNTTTATTCCTAAAAATCACATTTTTTTTTAATTTTTAATTTTTTNTAATCCAATATTCTAAAAACCTC
+SRR1286800.124 HWI-ST833:171:4:1101:5539:2040 length=101
CCCFFFFFHHHHHJJJJJJJJJJJ#4AFHIJJJ#1CHIIJJJJJJJJJJJGIGIJJJJJJHFFEEEEEEDDDEEDDD#,8?DDDDDDDDEEEEEDDDDDDD
@SRR1286800.125 HWI-ST833:171:4:1101:5622:2175 length=101
CAAAATTAAAACAAAAACATAATCCCTTAATAATTCTATATTACAATAAAACCACCGCATCACAAAAAAAAAATATCGACAACTATAAAATCACAAATATA
+SRR1286800.125 HWI-ST833:171:4:1101:5622:2175 length=101
CCCFFFFFHHHHHJJJJJJJJJJJJJJJJJJJJJJJJJJJJJIJJJJJJJHIJJJJIJJJJIIJIJJJFDDDDDDEFBDDDDDDDDDDEDEDDDDCDDDED
@SRR1286800.126 HWI-ST833:171:4:1101:5707:2182 length=101
CAACAAAACATATTCTTTATTACATATATAACTCACATATATAAAATTCAAAACAAAATAAACTATAAAAATACATATCTATAACTAAACAAAAAAAACAA
+SRR1286800.126 HWI-ST833:171:4:1101:5707:2182 length=101
B;@DD?ADFB<DH?:AEECCJIG>EH9AAFDHIE@HE?HIJJEBIIB@GB?FBDH@8D8BGHG@H<FC=CDHGDGIIEEIJEC>?>H?C;@;@CD>BBBDB
@SRR1286800.127 HWI-ST833:171:4:1101:5908:2021 length=101
AATCTCGNAACAAATATTAACGCTNNNTANANNNTCTAACTNACTNATCATAAACTTTCCAAATTTCTATCCTTACCNCTCNTTTAACCATAAATAACCGA
+SRR1286800.127 HWI-ST833:171:4:1101:5908:2021 length=101
@@@DDBD#2<ADAHGGIGGGG@GG###11#1###00:BAHG#007#-7@FB@CAHG@A=CEHHFHEDDCDFFEEDE@#,;;#,5<??CACA@ACCCDDDD.
@SRR1286800.128 HWI-ST833:171:4:1101:5924:2031 length=101
AAAAAAAATTCCTACCTACAAATTNAAAANAANNAATATTANAAANAAAATACTAAAATTCTAACCACAAACTAAAANAATAAAAAAATAACAACTATCAC
+SRR1286800.128 HWI-ST833:171:4:1101:5924:2031 length=101
@CCFFFFFGHHHGIJJJIGHGHIJ#1?HH#0?##007BFGH#.;F#-;CE;AA=CDFCFBC;A;CAA@BD?AACDDD#,,8?BDDDD<<C:@CD@:AA@C4
@SRR1286800.129 HWI-ST833:171:4:1101:5895:2062 length=101
AAACTTCACCTCAAAATCTTCAACTCTAATTTCTTCACCACAATAAATCTAACTCCTAATTATAAAACTTACCTATCCCAACAACTCAAATCAACTACCCA
+SRR1286800.129 HWI-ST833:171:4:1101:5895:2062 length=101
CC@FFFFFHGHHFIHIIJJIIJJJJJJIIJIJJJJJJJIJJJJJJJIIJIGGHIJJJIIJJJJJIJIJJJJJJJJJIIJJJHHGFFFFFDEEECEDDDDDD
@SRR1286800.130 HWI-ST833:171:4:1101:5834:2090 length=101
AATTATCCTCTAACCTCTACATATATTATAATATAAATACCTACATACACAAATATACATACTCACACACACACACACACACACACACACACACACACACA
+SRR1286800.130 HWI-ST833:171:4:1101:5834:2090 length=101
CCCFFFFFHHHHHJJJJJJJJJJJJJJJJIJJJJJIJJJJJJJJJJJJJJIIJJJJJJJIJJJJJJJJJJJJJJIJHHHFFFDDDDDDDDD;@@BDDDDDD
@SRR1286800.131 HWI-ST833:171:4:1101:5934:2137 length=101
ACCCAAAACACCTCTTCTCATTAAATATATCACCTCTATTTCTACCTACTAATATTTAACAATATAAAAAAAACCAAACATACAAAAACTATATTTCTAAA
+SRR1286800.131 HWI-ST833:171:4:1101:5934:2137 length=101
CCCFFFFFHHHHHJJJJJJJJJJJJJJJJJJJJJJJJJJJIJJJJJJJJJHIHIJJJJJJJJJJJIJJJJJHFFDDDDDDDDDDDDDDDDDDDECFEEEDC
@SRR1286800.132 HWI-ST833:171:4:1101:5996:2177 length=101
TCGACCCCAAAACTCTAATCTATATACTTTCTTACTATTACTTTATTAAATCTTACCTTCAACATTTTAAATTTAATCTTAATATCTTCTTAAATCCGCGA
+SRR1286800.132 HWI-ST833:171:4:1101:5996:2177 length=101
@CCFFFFFHHHHHJJJIIIJJIJIJJJJJJJJJJJJJJJJJJJJIJJJJJFHJJJJJJJJJJJJJJJJJJIJJJJJJJIHHHHHHHHFFFFFFFEEDCBDD
@SRR1286800.133 HWI-ST833:171:4:1101:5890:2186 length=101
ATAACTAACCATTAAACCCACTCAACTTCTCATTCAACCGAATAAAAAAACATCAACCTAAAAACGTAAAAAAATTCCAATTTTCCCCTATTACTAAACTA
+SRR1286800.133 HWI-ST833:171:4:1101:5890:2186 length=101
CCCFFFFFHHHHHJJJJJJIJJJJJJJIJJJJJJJJJJJJJJJJJJJJJJIIJJJJHHHHHFFFFDEEEDD;?;<C@CEDDDDCEDDDDDDDEDDEDDDDC
@SRR1286800.134 HWI-ST833:171:4:1101:5899:2227 length=101
ACAAAACCTACTCCTTCCTATCTACCCATAAATAATTCCACAAACATTAAATAACAAAAAAACAACCGAACTAAAACTTAACCAACATCCCCATCCCATTT
+SRR1286800.134 HWI-ST833:171:4:1101:5899:2227 length=101
@CCFFFFFGDHGHJJJJJJJJJJJJJJJJJJJJJJJJJJJJIJJJJJJJJGIHHIIJJJJJJJHHHHFDDDDDDDDDDDDDDDDDDDCDDDDDDDDDDCCD
@SRR1286800.135 HWI-ST833:171:4:1101:5861:2240 length=101
TTTTATTAATTATACTAATAATCAAACCTACGACCTTACACGTACTAAACAAACTCTCTATTCCCGAACTATCTCCCCGCTATATCCTCAAACCTTCCTCT
+SRR1286800.135 HWI-ST833:171:4:1101:5861:2240 length=101
CCCFFFFFGFHHHJJJJJJJJJJJJJJJJJJIIHJIEHIJJIGGHJJGIIFHHJJEIJJIIIJIJIGHHHFFFFFDCDDDDDBEEDDEDDDCDDDCDDCCD
@SRR1286800.136 HWI-ST833:171:4:1101:6027:2028 length=101
CAAATTTTCCTACTAAACACAACCNANATNACNNAATAATANTATNTTAAAAATCAATCTCAATACATCTCTCTATANATCNACAAAAATTATCAAATATA
+SRR1286800.136 HWI-ST833:171:4:1101:6027:2028 length=101
C@CFFFFFHDHDHJJEHIJJIGJJ#2#2:#1?##10?GHII#07D#2<BCCGIGIJGIJJGGJHGHHHEDDCCDECE#,;?#,;<?D?BDDDDDEDDDCEC
@SRR1286800.137 HWI-ST833:171:4:1101:6210:2041 length=101
TTAAAAAACTAAATTTAATACTTAAATTTCCTTNTAAAAAATATACTTTAAAAATATAATATAATAATTTCCACATANAAATCCTTAAAACAAAAAAATAA
+SRR1286800.137 HWI-ST833:171:4:1101:6210:2041 length=101
CCCFFFFFHHHHHJJJJJIJJJJJJIJJJJJJJ#1?FHJIJIJIGGIJIJIIJJJJJIJJJIJJJJJJJIHHHHHHF#,;ACDEDDDDDDDDDDDDDDDDD
@SRR1286800.138 HWI-ST833:171:4:1101:6016:2042 length=101
CACATAAAATATATTCATACTTTCAATTTAAAANCTAATACTTCTATTCCAAAAAACTTTACCCCTAAAAAAAATCTNTTCTACTAATCGATATAAAAACC
+SRR1286800.138 HWI-ST833:171:4:1101:6016:2042 length=101
CCCFFFFFHGHBHIGJJJJJIJIJIJIIJJJJJ#2AFHGHIIJIJIGIIJHIJIHJJJIJJJJJJJIJIJJHFDDDC#,8?DDDEDDDDDDDDDEEECDDB
@SRR1286800.139 HWI-ST833:171:4:1101:6104:2147 length=101
CCCCAAACCTAAATAAAAACTCTCCTTCCACAAAACCAATCTTTTCTTCTAAACCCCTCCCAATAAAAATATTCCTTCCTCATCTCGACTCAACTCCAAAA
+SRR1286800.139 HWI-ST833:171:4:1101:6104:2147 length=101
CCCFDFFFHGHHGJJJJJGJIJIJJJJJJJJIJJJJJJIEHIJJJJIJIJJJIIIEGIJJJJJJIJHHHHHHFFFFFFEEEEEECDDCDDDDDDDCDDDDB
@SRR1286800.140 HWI-ST833:171:4:1101:6141:2162 length=101
CAAAATCATTCCATACAAAAAAACCAACTAAAAAAACAAAAAAAAAAAAAAAAAATAAAACTAAAAAAAACCAAACCCACTTAAACCACCCCAAAACCCCT
+SRR1286800.140 HWI-ST833:171:4:1101:6141:2162 length=101
@@CFFFFFHDDFHHGIJIJJJJJJIJJJJJJIGJIIIIJJIGGHDDDDDDDDDD5((3@3+((+(4+&0052+((((+2((((((4(+(2<&<@A12?B.8
@SRR1286800.141 HWI-ST833:171:4:1101:6236:2203 length=101
AAAATATTAACTTTAAAAAAAAAAATCATAACTTAATACCATCTTAACCAAATAACCCAAATCAACCTCACCAAAAATAAAACGTAACATCATACCCTAAA
+SRR1286800.141 HWI-ST833:171:4:1101:6236:2203 length=101
CCCFFFFFHHHHHJJJJJJJJJJJJIGIGIIGIJGIIGHIEHCHHEHEHFAHEDFFFFDDEEEDDCDCDDDDDDDDDDDDDDDDABDDDDDDDDDDDDDDD
@SRR1286800.142 HWI-ST833:171:4:1101:6208:2239 length=101
ACCTATTTTTATCTCTTAAAAATACTCTAACCCAAAACTCACGAAACGTCTCCACACTACTTACTTTAAATCCTCCCATAACCTTTATAATACACCTCATA
+SRR1286800.142 HWI-ST833:171:4:1101:6208:2239 length=101
CCCFFFFFHHHHHJJJJJJJJJJJJJJJJJJJJJJJIJIJJJJJGJIJFHFIIJJJJJJJIJJJJJIJIHHHHHHFFFFEEEEEEDDDEEFEDDDDDDDDD
@SRR1286800.143 HWI-ST833:171:4:1101:6138:2245 length=101
CTCCACCTTCCCTCACTTTCCTTACCCTACCTTAAAATATCGCTTAAAAAAACCCTTAAAACAAAACCTCCCACTAAAAAATTTAACCAAAAACAATATAA
+SRR1286800.143 HWI-ST833:171:4:1101:6138:2245 length=101
CCCFFFFFHHHHHJJJJJJJJJJJJJJJJJJJJJJJJJJJGIJJJJJJJJHGIJJJJJHHHHHFFFFDEEDDDDDDDDDCDDDDDEDDDDDDDDDDDDDEE
@SRR1286800.144 HWI-ST833:171:4:1101:6427:2027 length=101
ACAAATAATTATGAACCACCATATNANTANTANNAATTAAANTCANAACCTCTAAAACTCACCATCTCTCCAACCTANCTANTTAAATATTTAAAAAACCC
+SRR1286800.144 HWI-ST833:171:4:1101:6427:2027 length=101
CCCFFFFFHHHHHJJJJJJJJJIJ#2#2<#1@##2:DHHIJ#0BF#0?FHFIJJJJJJJJJJJGHHHHHFFFFFDEE#,=@#,8@BDEEEEFEDCCDDDDD
@SRR1286800.145 HWI-ST833:171:4:1101:6410:2070 length=101
CAACTATTTAACATTACACTAACCCCTTAAATAAACCACCTTCTAAAACACTCTAACTACTACCCCTCTCAACACTCTTCTATCAACCTTTAACAATTACT
+SRR1286800.145 HWI-ST833:171:4:1101:6410:2070 length=101
CCCFFFFFHHGHHJJJJJJJJJJJJJJJJJJJJJIIIIJJJJJJJJJJJJHIJIIJJJJJJJJJGIGIJJIGGHHHFFFFFFEECDEEDDCCCCDDDDDDD
@SRR1286800.146 HWI-ST833:171:4:1101:6323:2078 length=101
CCAAATATACTATCTATAAATACAATACATACATTCTATATTAACTATATACACAAATTTACAAAAAATACAAAAATATACATTAAAACAAATTATAACCA
+SRR1286800.146 HWI-ST833:171:4:1101:6323:2078 length=101
CCCFFFFFHHHHHJJJJJJJJJJJJJJJJJJJIJJJJJJJJJJJJJJJJJGIIJJJJIJJJJJJJJJJJJJJJJJJJHHHHHHHHFFFFFDEEEEEEEDDD
@SRR1286800.147 HWI-ST833:171:4:1101:6499:2127 length=101
ACAACCAAAACAACGCCCCATAAACAAACCCATAAACAATCCCATCCACTCAATTCCTCAATAAAAACTCTTCCCAAATAATCTCAAACTAAAACAAATTA
+SRR1286800.147 HWI-ST833:171:4:1101:6499:2127 length=101
CCCFFFFFHHHHHJJJJJJIJJJJJJJJJJJJJJJJJJJJJJJJJIJJJJGIJJJJHHHHHHFFFFFDEDEDEEDDDDDDDEDDDDDDDDDDDDDDDDDDD
@SRR1286800.148 HWI-ST833:171:4:1101:6721:2018 length=101
AAAATCANTAAAAACAATAAAAAANNNTANNNNNNNAACTANAAANAATATCCTAAACAAATACTAAACAACAAAAANANANAAAAAAAAAAAAATCCTTC
+SRR1286800.148 HWI-ST833:171:4:1101:6721:2018 length=101
CCCFFFF#3CFHHJJJJJJJJJJJ###11#######00BFI#.<F#.BEGEIIHHHHHHFFFFFEEEEEEDDDDDDD#,#,#,8?@DDDDDDDDD@CCC@(
@SRR1286800.149 HWI-ST833:171:4:1101:6538:2027 length=101
TTAATAATCTAAACACTCTTATATNTNCTNAANNAATAAAANCAANCATTAATAATATCCCAACCAAAAAAACCCAANACCNAATAAATTTAATACAAAAT
+SRR1286800.149 HWI-ST833:171:4:1101:6538:2027 length=101
:B==?A,A,222AGB:2++3A:,3#3#2+#11##111BGII#00?#/0/-->8BHA)==FH@GH;EHHHFD>B5,<B#,((#+++<@C:44+44::AC324
@SRR1286800.150 HWI-ST833:171:4:1101:6701:2205 length=101
TCAAATCTAACTTCTACTTCATCGACCAAACAAAAACATAAATACTAACTAATCTAACCTAACCTAATCTTATTCACAAAATTCTTAACCACTACTCTAAA
+SRR1286800.150 HWI-ST833:171:4:1101:6701:2205 length=101
CCCFFFFFHHHHHJJJJJJJJJJJIIJJJJJJJJJJJJJJJJJIJJJJJJJIIJJJIIIJHIJJJJJJJJHHHHHHHFFFFFEDEEEEEDDDDDDCDDDDD
@SRR1286800.151 HWI-ST833:171:4:1101:6724:2220 length=101
ATATATATACTCAAACACATATATACATAACACACCTTTACCAAATAAAAACACCTCTCCAAAAAATATCTCAACAATATTTAAAAAAAAAACAATCATTT
+SRR1286800.151 HWI-ST833:171:4:1101:6724:2220 length=101
CCCFFFFFHHHHHJJJJJJJJJJJJJIJJJJJJJJJJJJJJJJJJJGJJJIJJJJJJJJJJJJJJJJGHGHHHHFFFFFEFFEEEEDDBDDDDDDDDDDEE
@SRR1286800.152 HWI-ST833:171:4:1101:6695:2239 length=101
ATATTTAAAAATCTCATCTAACCACAACATCATTTAAAATATAAACACAAACCTACAATAACTCCACAATCCTAACAAAATCCTAAATACACAAACTAATC
+SRR1286800.152 HWI-ST833:171:4:1101:6695:2239 length=101
CCCFFFFFHHGHHJJJJJJJJJJJJJJJJJJJJJJJJJJJJJJJJJJJJJFHIJJJJJJJJJIJJJJIJJJJJJHHHHHFFFFFEEEEEEDDDDDDDCDDD
@SRR1286800.153 HWI-ST833:171:4:1101:6900:2024 length=101
TACTCCTATACAACCTTACTAATANANAANANNNTCTTACTNCAANACTACCAAACCTCAAAATTCTACACCATCTANTAANACCTCCCTACAAAAACAAA
+SRR1286800.153 HWI-ST833:171:4:1101:6900:2024 length=101
CCCFFFFFHHHHHJJJJJJJJJJJ#3#2A#1###1:BGGIJ#0?F#0?FGHIJJJJJJJIGHHHHHHFFFFFDEEEE#,;@#,8?BDDDDDDDDDDDDDDD
@SRR1286800.154 HWI-ST833:171:4:1101:6768:2043 length=101
TAATATACTAACTTACAAAAAAAAACTAAAATANTAAAAACTTTAATAAAATACTATATTCCAAAAATTTAAAAATAAATCCTATAAAAATTTATAAATTT
+SRR1286800.154 HWI-ST833:171:4:1101:6768:2043 length=101
@@@FFFDDHHHHHIIJJJJIJJJJIIJJGG@GD#07BFEGEHHGHHGAEHDHIHHHHHGGEFFFEFDEDEEEDDDDDCDEDDDDDDDDDDDDDDEEEDDE@
@SRR1286800.155 HWI-ST833:171:4:1101:6943:2152 length=101
CCTCCCAAAAACATCAACCAAATATAACACCACACACTTCATTAAAACCAAACACAAACCATAACACCAAAACTAAATAAAACAATCCAACAAACAAAAAA
+SRR1286800.155 HWI-ST833:171:4:1101:6943:2152 length=101
CCCFFFFFHHHHHJJJJJJJIJJJJJJJJJJJJJJJJJJJJJJJJJJJJJIHIJJJIJJJJIHHHHHFFFFDEEEEDDEDDDDDDDDDDDDDDDDDDDDDD
@SRR1286800.156 HWI-ST833:171:4:1101:6951:2179 length=101
ATCTAACATATAAAACAAAATCAATAAAAATAAAAATAAAAAAACTAACAAAAATAATAATAACGACAATAATAAAAATAAAAAAACTCGTTTTACACCAA
+SRR1286800.156 HWI-ST833:171:4:1101:6951:2179 length=101
@@@B;?D<?>:<?CCCDFB=F@HHHICHEH@>>@@3CD<DD<66.8B8EG<CF;@D;@=@AA>;;;49=:@>@>;(;3=CCC>:390@3<2<(8>3>@A?1
@SRR1286800.157 HWI-ST833:171:4:1101:6973:2186 length=101
CAAAAACCAACAAACCCAATCATAAAAATCTTTTACAAATAATCACAACTACTCTAATAAAAATAACAACTATATTTTCAAAAATAACATTCTACATAAAA
+SRR1286800.157 HWI-ST833:171:4:1101:6973:2186 length=101
@@@FFFFDFHFHDIJHGIGHJJIIJJJIJGHIJJIJEIJJJJIIJJJIGHFGGHGIIIGJGIIIIJIIJHGFHGHGFFFFFEFDEECCDDDDDEDDDD(:>
@SRR1286800.158 HWI-ST833:171:4:1101:6766:2212 length=101
ATACTAAAAAAACCCTCACACCTTCATACTTGAAAAAACGAAACGAAAAACAAAAAAAAACCAACAAACTACTCGTCTATACTACCTATTTTTTTCTAAAC
+SRR1286800.158 HWI-ST833:171:4:1101:6766:2212 length=101
CCCFFFFFHHHHHJJJJJJJJJJJJJJJJJJJJJJJJJJJJJIJJJJHHHFFFEDDDDDDDDDDDDDDDDDDDDDDBDBEEDEDDDDDDDEEDDDDDEEDD
@SRR1286800.159 HWI-ST833:171:4:1101:7035:2050 length=101
CAATCTCTATAAATTCCGATCTCTATAAATTCCNATCTCTATAATTCCGATCTCTATAAATTCCGATCTCTAAAATCAACTCCTAACAATCAAAACTACAT
+SRR1286800.159 HWI-ST833:171:4:1101:7035:2050 length=101
C@@FFFFFHHHHHJJJJJGIJJIJJJJJIJIJI#1@FHIJJJJJEI<FG??DDHIDFGIIHIGIJAGGFFHAHHHFFFFFEEEDCEDADCCDDDDDDDDD@
@SRR1286800.160 HWI-ST833:171:4:1101:7002:2069 length=101
CCCCTTCTTAAAATTAAAAACAAATCACCCATAAAAAAAATTACAAAAACAACCTTTAAAAATAAAACAAAAAAATAAACCATCTAAAAACTACCATTCCT
+SRR1286800.160 HWI-ST833:171:4:1101:7002:2069 length=101
CCCFFFFFHHHHHJJJJJJJJJJJJJJJJJJJJJJJJJJJJJJJJJJJIJIIJJHHHHHFFFFFFEDEDDDDDDDDDDDDDDDDDDDDDDDDDDDDDDEDC
@SRR1286800.161 HWI-ST833:171:4:1101:7240:2086 length=101
ATCTACGCAATTCATTCCCAAAACAATCTACCAAAACACGCATCTTCGACACTCCACAAAAAATTAACTAAAAATTAACATTTTTCACATTTCAATATTTC
+SRR1286800.161 HWI-ST833:171:4:1101:7240:2086 length=101
@8@DD:BDHAHHFII<,:?FBHIJFHGG@GE@GHDH3H8@F@?DH?<FA;/;C@D@HHHC26=A;6@>@ACCDD?CA>A:@>@>CDCACCACDDDDDCCC>
@SRR1286800.162 HWI-ST833:171:4:1101:7230:2102 length=101
AAAATTTCCTTTAATAAAAATAACTAAACAAAAATAGAAACTCATAAATTCCAAACCAACCCATATAAAAAAAACTTGACTCAACAAAAACCAAAAAACGA
+SRR1286800.162 HWI-ST833:171:4:1101:7230:2102 length=101
CC@FFFFFHHHHHJJIJJJJJJJJJIIJJJJJJJJJ9DGHJJJIJGJJEIHHHJJJJIJJJJJJJJJJIJJHFDDDDDDDDDDDDDDBDDDDDDDDDDDDB
@SRR1286800.163 HWI-ST833:171:4:1101:7146:2106 length=101
TTTTTCAACCCATAACGTCTATAAAAAATTCCCGAAATACCACAACCCCCATCTCAACCTCTCTAAAATCCCTAACAAACATAAACCTCTCCACCAACCCT
+SRR1286800.163 HWI-ST833:171:4:1101:7146:2106 length=101
CCCFFFFFHHHHHJJJJIIJJJJJJJJJJJJJJJJJJJJJJJJJJJJIJJIIJJHHHHHFFFFFFEEEEEDDDDDDDDDDDDDDDDDDDDDDDDDDDDDDD
@SRR1286800.164 HWI-ST833:171:4:1101:7196:2128 length=101
AATTAATTATTCAACTTAAAATCAACAACGTCCACCCAAAAAAACACCTAATCTATCCCAACATCCCTTATAATACGTAACCAAAATAAAAAATAAATCAC
+SRR1286800.164 HWI-ST833:171:4:1101:7196:2128 length=101
CCCFFFFFHHHHHJJJJJJJJJIJJJJJJJIJJJJJJJJJJJJJJJJJJJHIJJIJJJHHHHFFFFDEEDEEEFEDDCDBDDDDDDDDDDDDDDDDDEDCD
@SRR1286800.165 HWI-ST833:171:4:1101:7122:2158 length=101
ATTATTCCTATACAACAATATTTAAAAAAATATTAATTATTCTCACTAAATTAAAAAACCCTATACTAATCTACACATAATCTTTACCATATATTACAAAA
+SRR1286800.165 HWI-ST833:171:4:1101:7122:2158 length=101
CCCFFFFFHHHHHJJIJJJJJJJJJJJJJJJIJJJJJJJJJIJIJJJIJIFIIIJJJJJJJJJJHHHHHHFFFFFFDEEEEEEDDDDDDDDDEEFFDDDDD
@SRR1286800.166 HWI-ST833:171:4:1101:7138:2180 length=101
AATTTTCTTACCATATTTCAAATCCTACAAAAAACATTTCTAAATATTCCACCTTTTAAAATTTTCCTCGCCATATTTCACATCCTAAAATATATATTTCT
+SRR1286800.166 HWI-ST833:171:4:1101:7138:2180 length=101
CCCFFFFFHHHGHJJJJJJJJJJJJJJJIIJJJJJFIJJJJIGIJIIJIHGIIIJ@GIHIJJJJJJJJJGJHHHHFFFFFFFFEEEECEDEDFEEFEEEEE
@SRR1286800.167 HWI-ST833:171:4:1101:7021:2195 length=101
TCATTAACTCAAATATACTTTCTCCATAATTATTTAAATTTTACAAATTTATTTATTTTATATCTATAACAATTTTATCTACATACATATATATACACTTA
+SRR1286800.167 HWI-ST833:171:4:1101:7021:2195 length=101
CCCFFFFFHHHHHJJJJJJJJJJJJJJJJJJJJJIJJJJJJJJJJJJJJJJJJJJJJJJJJJJJJJJJJJJJJJJJJJJJJJJJJJJJJJJHHHHHHHFFF
@SRR1286800.168 HWI-ST833:171:4:1101:7166:2246 length=101
TTTTCTCTAAAAAACCTAAAAAACTTAAATTAAACAGCAATCTCCCCGAAATACTACAACCTAAATAAAAATAAAAAAAAAAAACATTCTAAAAACTAATC
+SRR1286800.168 HWI-ST833:171:4:1101:7166:2246 length=101
CCCFFFFFHHHGHJJJCHIJJIEHIJI@FHGIJJIJJIIJJIJGGIIJIJHIJJJJHHGHFFFFDDEECEEDDDDDDDDDDDDDDDDDDECECDCDDDDCC
@SRR1286800.169 HWI-ST833:171:4:1101:7317:2047 length=101
CACACACACACAACACCCCAATACTACGTCACCNATACGATCATTTCTAAACCAAACTCTCCCAAATACTCCATAACTACCTATACCCCTTCTCCACCACT
+SRR1286800.169 HWI-ST833:171:4:1101:7317:2047 length=101
@@@DDDD=DDH?FGBHEGECGCAGH@FG?G?F<#08BFCEEGE>FH;CCC@@EADAEH:C;@DD3;ACEEECCCCDA;::?CCAC55@<?BCAAC>9A82>
@SRR1286800.170 HWI-ST833:171:4:1101:7361:2134 length=101
TCTCATTTTCCATAATTTTCAATTTTCTTACCATATTTCACATCCTACAATAAACATTTCTAAATATTCCAACTTTTTCAATTTTCCGCGCCATATTTCAC
+SRR1286800.170 HWI-ST833:171:4:1101:7361:2134 length=101
CCCFFFFFHHHHHJJJJJJJJJIIJJGHIJJJJJIJJJJIJJJJJIIJIJGHJJJJJJJIIGIJJJJIJJGGHIJJJJJJJJJJJIGGHFFCDDDDEFEDD
@SRR1286800.171 HWI-ST833:171:4:1101:7332:2138 length=101
TAAAAAAATAACAAAAAAAACCAACCTTAGAAATATTTCAATTACCAAAAATATAAAATATCATTATCCTTAACTAAACTACCTTATCTCCACCTCCAAAC
+SRR1286800.171 HWI-ST833:171:4:1101:7332:2138 length=101
CCCFFFFFHHHHHJJJJJJJJJJJJJJJIJJJJJJJJJJJIJJJJJJHHHHFFFFFFFEEFFEEEEEDDEDDDDDDDDDDDDDDDDDDDDDCDDDDDDDDD
@SRR1286800.172 HWI-ST833:171:4:1101:7443:2175 length=101
TAACCCTAACCCTAACCCTAACCCTAACCCTAACCCTAAACCCTAACCCTAACCCCTAACTCTAACCCTAACCCTAACCCTAACCCTAACCCTAACCCTAA
+SRR1286800.172 HWI-ST833:171:4:1101:7443:2175 length=101
CCCFFFFFHHHHHJJJJJJJJJJJJJJJJJJIJJJJJIJGIG19D9FHCC=8FG6;(-.=)7)).;(.()(;6=,35=,2(9(9<?5(9<2((93<288<(
@SRR1286800.173 HWI-ST833:171:4:1101:7381:2212 length=101
ATTAAAACTATTAAATTATACTCCCAAAAACATTTAATAATCTATTTAACTAAACACAATCATTTATCTTATTACTAACTACTTAACAAATAAAATTATAT
+SRR1286800.173 HWI-ST833:171:4:1101:7381:2212 length=101
CCCFFFFFHHHHHJJIJJIJJJJJJJIJJJJJJJJJJJIJJJJJJJJIIJHJJJJJIJJJJJJJJJJJJJJJJJJJIJJIJHHHHHGHFFFFFEEEEEEDF
@SRR1286800.174 HWI-ST833:171:4:1101:7357:2212 length=101
AAAATACACACTAAAAAACCTAAAATATAACAAAAAAACTAAAAATCACTAAAAATAAAAAATACACACTTTAAAACATAAAATATATCAAAAAATTCTAA
+SRR1286800.174 HWI-ST833:171:4:1101:7357:2212 length=101
CCCFFFFFHHHHHJJJJJJJIJJJIEHIJJJJJJIJJJJJJJJJJIJJJJHIIJJHHGHHHDEEEEDCDDDDDDDDDDDDDDDEDEEEEEDDDDDDDDEEE
@SRR1286800.175 HWI-ST833:171:4:1101:7463:2235 length=101
AGACCTAAATCTCTATTTCCAAATCCAAACAAATCTAAACAAATCAATTACTAAAAAAACCCCAAACAACCAATCAAAAACTACCCTACCATCAAAAATTA
+SRR1286800.175 HWI-ST833:171:4:1101:7463:2235 length=101
CCCFFFFFHHGHGGIIJJJJJJIJJJJIJJJJGGIJIGIJJJJJJIGIJJGHIIIJJJIJIIJHHHHFFFFDDEEDDDDDDDDDDDDDDDDDDDDACDDDD
@SRR1286800.176 HWI-ST833:171:4:1101:7451:2249 length=101
CCAATAATTCTCAACCTAAAATTTATAACCCGCCTTATAAAATATTCTACATATCAAATATTCATATCAAAATTCATAATAATAACAAAATCACAATTATA
+SRR1286800.176 HWI-ST833:171:4:1101:7451:2249 length=101
CCCFFFFFHHHHHJJGJJJIJJJJJJJJJJJIIIGJIIJJIJJJJJJJIIHIJJJIJJIJJJJIIJJJIIGIJJJJJJHHHGHHHFDFFFDDEEEDDCDEE
@SRR1286800.177 HWI-ST833:171:4:1101:7622:2017 length=101
CATCACANNCAAACATATACTACANNNAANNNNNNNACACTNCATNTACACAAACACTACACACACCAAACACACACNTNCNACATNCATACACACACACA
+SRR1286800.177 HWI-ST833:171:4:1101:7622:2017 length=101
CCCFFFF##2<DFIJJJJJJJJJJ###1:#######00BGH#0?F#-<FHCHIJJJJHHHHHFFFDDDDDDDDDDDD#,#,#+2?B#+8@BDDDDDDDDDD
@SRR1286800.178 HWI-ST833:171:4:1101:7596:2022 length=101
AACCACCATTTGCCCCATATCACCNTNGGNANNNATCCCGTNGTCNATAAACCGAACCGCTACACCCTGAGCATCAANCTCNTTTATCAGTTGGATCATGT
+SRR1286800.178 HWI-ST833:171:4:1101:7596:2022 length=101
B@<:BDFFHBHDDFFGEIGJDHCH#2#2:#1###1000B@B#07?#-<;FCFE8BEFF>ACBBCCD@BCC<>>@CCC#+28#+8?BBCDDCDCDDCD?>>C
@SRR1286800.179 HWI-ST833:171:4:1101:7525:2025 length=101
ATCCCTTTAACTTTATATTTCTAANCNTTNCNNNAAATTTANATCNCACCTATAAAAATAATACCATAATAAAATCANAAANTAAAAAATAAAAAAAATAA
+SRR1286800.179 HWI-ST833:171:4:1101:7525:2025 length=101
CCCFFFFFHHHHHJJJJJJJJJJJ#3#3A#2###11?FHIH#2?G#0?FIFHIJJJJJJJJJJJJJIIHHHHEHFFF#,;A#,;?BDDDDDDDDDDDDDDD
@SRR1286800.180 HWI-ST833:171:4:1101:7650:2045 length=101
AAAACTTAAAAAACAAATAAATAAAAAACGATANAAAAACAAATTTAACATTCATAAAACTAATATATTTATTACACGAAAAATTTTAAAAACAAACTATT
+SRR1286800.180 HWI-ST833:171:4:1101:7650:2045 length=101
B@@FFFFEFGDHDHIFIGIJEHHHIJGADD@HE#08(BDFHIJCFFHAC==DEIGIEEHHHGHFFFFFFFFFECACC@6;?BDBDCDACA>>BBBDDCDDE
@SRR1286800.181 HWI-ST833:171:4:1101:7532:2071 length=101
TAAAAACAATAAAAAAAAAAAATCAAATAACATATAAAAAAAAACCTTTCAAAATTAAACCAAACTTTTCCCCAAAAACTTTAAAAACCAAAAAAACCTAA
+SRR1286800.181 HWI-ST833:171:4:1101:7532:2071 length=101
@@?DBBDDDFDFDGHGIIGGIA><CCE>=)88)).47@DEEBD?=?(((5,;@@>A:(+(9<AA(4@>C((+938BDD@C(+4>CDCB?AADDDB<&83>4
@SRR1286800.182 HWI-ST833:171:4:1101:7724:2071 length=101
AATTCTTCAATAAATTAAAAAAAACAATTTTCAAATTCATCTAAAATAACAAAAAACCTAAAATAACAAAAACTATTCTCAATAATAAAAAACCTCTAATA
+SRR1286800.182 HWI-ST833:171:4:1101:7724:2071 length=101
C@@FFFFFHHHHHJJJJJJJJJJIJJJJJJJJJJJJJJJIJJJEIIJJIJIJIJJFIHHHHFFFEFFDEEDDDDDDEEEDEDDDDEEDDDDDDDDDDDCED
@SRR1286800.183 HWI-ST833:171:4:1101:7501:2241 length=101
ATAAACCAAACTAACCTCGAACTCAAAAATCCACCTACCTCTACCTCCCAAATACTAAAATTAAAAATATACATCACCACTACCCAACAAAACAAAATCTT
+SRR1286800.183 HWI-ST833:171:4:1101:7501:2241 length=101
@@@DFDDFBDHFHJIIGHHEDFEBHEHEGCFFBGEHIJICHHIGIGDDGGGHIGIGHHDHHIGGDEHGHHEEEEHBEFDFEDDEBCD@@AABBD@@ADDCD
@SRR1286800.184 HWI-ST833:171:4:1101:7887:2018 length=101
CAAAAAANCTAAAAATTATAAAAANNNAANNNNNNNCACTTNACGNCTTGAAAAATAACGAAATCACTAAAAAACATNANANATAAAAAATACACACTAAA
+SRR1286800.184 HWI-ST833:171:4:1101:7887:2018 length=101
CCCFFFF#3AFHHJJJJJJJJJJJ###1:#######20BFH#-<F#.;FHIGIIHHHHHFFFDDEEEDDDDDDDDDD#+#+#+2?BDDDDDDDCDDDDDDD
@SRR1286800.185 HWI-ST833:171:4:1101:7807:2019 length=101
AGAATTGNTTAATTGGTTGTAACANNNGCNNNNNNNTACGCNGACNTGACGGGACGGCGGCTTTATTGAATAAATTGNACTNTTGCTGAGTTGAAGGATCA
+SRR1286800.185 HWI-ST833:171:4:1101:7807:2019 length=101
<B<AAB>#22CFBFEBEHEHGGDH###1)#######000?)#07B#--55-55A8,9<873&53ACDCAA:>ACD(+#+22#+282<((8(4:>(49?@(8
@SRR1286800.186 HWI-ST833:171:4:1101:7824:2030 length=101
TACGAATAAAAAAAACTAAAAAAANANTTNATNNTAAAAAANCAANAAAACAAAAACCACTAAAATCTCAACAACTANACGCATAATCTCCAAATAAACTA
+SRR1286800.186 HWI-ST833:171:4:1101:7824:2030 length=101
CC@FFFFFHHHFHGIJGIJJIIGI#0#07#-7##-5BGHIF#,;A#,;=@@BDBDDDDDDDDDDDEDDDDDDDDDDD#+8<BDBDDDDDDDDDDDDDDDDD
@SRR1286800.187 HWI-ST833:171:4:1101:7845:2033 length=101
CCAAAAACATATCAACTACCCCTANCCCTNACTNCAAAAACNTATCAACTACCCTAACCCTCACTACAAAAACATATNAACTACCCTAACCCTCACTACAA
+SRR1286800.187 HWI-ST833:171:4:1101:7845:2033 length=101
CCCFFFFFHFHDBHIJIJJJIIGI#2<CF#1?C#0?DHIJG#0?FHIIJJIAEHACEH;AACA;7;?DEEDD@B>35#,5<?B@(9:3<<A@1??A@@CCC
@SRR1286800.188 HWI-ST833:171:4:1101:7864:2045 length=101
CCAAATAAAATAAAAACCTATTAATAAAAACAANGTACAAAAAACTTCCTAATCACGTAAACAAAAAAAACAAACTAAAACTAAAATTAAATATATACACA
+SRR1286800.188 HWI-ST833:171:4:1101:7864:2045 length=101
@@@FADDBFHDFBAHEHIGBHIDDDCEEHGFHG#11:?GHJIJJIJJEHJFHIJEGGHAHHGIEE=;=@DD??BBDACDCDCDDCADDCCAA@@DBBADCC
@SRR1286800.189 HWI-ST833:171:4:1101:7868:2082 length=101
AACTATTAAAAAAAATAAATTTATAAAATTCCTAAACAAATAAATAAACCTAAAAAACATCATCCTAAATAAAATAAACCAATCACAAAAAAACTCATACA
+SRR1286800.189 HWI-ST833:171:4:1101:7868:2082 length=101
CCCFFFFFHHHHHJJJJJIJJJJJJIJJJJJJJJJJJJJJJJJJJJJJJJHIJJJJJHHHHHFFFFFFFEEEEEEDDDDDDDDDDDDDDDDDDDDDDDDDD
@SRR1286800.190 HWI-ST833:171:4:1101:7774:2102 length=101
TCAAAATCAAATTAACCATCTAAACAATCCCATATCACCTAAAAAAATAAAAACAATTATTAATAATCTCCCAACCAAAAAAAACCCAAAACCAAACGAAT
+SRR1286800.190 HWI-ST833:171:4:1101:7774:2102 length=101
CCCFFFFFHHHHHJJJJJ3CHIJJJJJJJJJJJJJJIJJJJJJJJIJJJJIIIJJJJJJJJJJJJJHEHHHHFFFDDDDDDDDDDDDDBDDDDDDDDDDDD
@SRR1286800.191 HWI-ST833:171:4:1101:7829:2178 length=101
AAAACAAAATAATAAAAAAAACCGCCAAAACATTAAACCAACTTTCCATATACAAAACAAAACATATTTTAATTTTCAAAACTAAATTCTCAAAACTAACC
+SRR1286800.191 HWI-ST833:171:4:1101:7829:2178 length=101
CCCFFFFFHHHHHJJJJJJJJJJJJJJJJJJJJJJJJJJJJJJJJHHHHHHHFFFFFFDDDDDDDDEEFEEDDEEDEDDDDDDDDDDEDEDEDDADDDDDB
@SRR1286800.192 HWI-ST833:171:4:1101:7860:2187 length=101
TTAAATCTCTACCTTTATATATATACAATTATATATACTAATAAAACCAACCTTTTTTTCTTATTCAAAAATATATATTCATTTTCCTTTATTTCCACTAT
+SRR1286800.192 HWI-ST833:171:4:1101:7860:2187 length=101
CCCFFFFFHHHHHIJJJJJJJJJJJJJJJJIJJJJJJJJJJIJJJJJJJJIIJJJJJIJJJIIJJJJJJJJHHHHHHHFFFFDFFFEEEEEEDEEEEDDDD
@SRR1286800.193 HWI-ST833:171:4:1101:7813:2217 length=101
CCTCCAAAAACAAATACTAAACCAAAAAAATAAATATATCCATCCACACAATCCTTACTTTCCCAAAAAACACCTCCCTAAAAAAACCTCAAACTTCCCTA
+SRR1286800.193 HWI-ST833:171:4:1101:7813:2217 length=101
CCCFFFFFHHHHHJJJJJJJJJJJJJJJJJJJJJJJJJJJJJJJJJJJJJHIJJJJJJJJHHHHHHFFFDDDDDDDDDDDDDDDDDDDDDDDDDDDDDDDD
@SRR1286800.194 HWI-ST833:171:4:1101:8150:2051 length=101
ACTTTACTCTCCATTAAAAAAAACAACCACACCNCTCTACAAAATTCCTAAAATCTCTAAACAAAATCCAAATCTCATAATAAAAAAATCTAATCTAAAAA
+SRR1286800.194 HWI-ST833:171:4:1101:8150:2051 length=101
CCCFFFFFHHHHHJJJJJJJJJJJIJJJJJJJJ#0?FHIJJJJJIJJJJJHIJHHHHHGGFFFFFDEEEEDDDDDDDEDDDEDDDDDDDDDDDEDDDDDCC
@SRR1286800.195 HWI-ST833:171:4:1101:8154:2089 length=101
CCTCCCCCTCCCCCACAAATCTTTCAACTAATAAACAAACATAACTCTAACTCAATATCACAATCCTAAAACATAAACTAACTTCAACTAAATCCCTACAC
+SRR1286800.195 HWI-ST833:171:4:1101:8154:2089 length=101
?@@FFFFFHHHHHJIJJJJIIJJJJJJJJJJIJJIJJJJJIJJJIIIJIJGHIJJJJJJJJIJJJJHHHGHHFFFFFEEEEEEEDDDDDDDDDDDDDDDCC
@SRR1286800.196 HWI-ST833:171:4:1101:8043:2125 length=101
ACAACAATCCAAAATCAAATTTATAACAACACTCACTAACACTATATCAAAACTTTAACTTTAAATACACAACAATATACCCACTTTACACTACACATACC
+SRR1286800.196 HWI-ST833:171:4:1101:8043:2125 length=101
CCCFFFFFHHHHHJJJJJJJJJJJJJJJJJJJJJIJJJJJJJJJJJJJJJIJJJJJJJJJJIIJJJJJIJIJIJJHHGHHHFFFFFEEEEEEDDDDDDDCC
@SRR1286800.197 HWI-ST833:171:4:1101:8024:2204 length=101
ACTCACACCCTTCCTAAATTTCCAAACCAAAAAACCTAAAAAAACCTAAACCACCAAAATTCCCTATATATACCCAAAAAAAACAATTTAACCTCACCCTC
+SRR1286800.197 HWI-ST833:171:4:1101:8024:2204 length=101
?BBFFDEFFHDFHIEHGHJIIIIIJJIJIIIIJIIIIIIEGHJIIIIJJIEEHGHFFFFCCDECECCADDEDD@CCABDD@DDBDDDDCDDDDDDDBDD?A
@SRR1286800.198 HWI-ST833:171:4:1101:8314:2077 length=101
TCTTTTCTTTTTTTTTTTTTTTTTTTTATTTTTTCAAAAAAAATTTTTTTTTTAAACCCCAAATTTCCTAAAAATCCCCTTTAAAACCAAAATAACCCCGA
+SRR1286800.198 HWI-ST833:171:4:1101:8314:2077 length=101
CCCFFFFFHHHGGIJIJJJJJJFDDD/(,;ADC&(+883<BB@(8A33)&&&&((+(3<&(2((((((((:AC(((((+(((((4>32+<A(((+(:(&&&
@SRR1286800.199 HWI-ST833:171:4:1101:8314:2116 length=101
TTCTCAAAACTTAAAACTAAAAAAAATCATCTCAATCCTTATAAATCACTAAATCTACAAAACCTTCAAAACTAACCTCTTATATCTAAAAATAATTCTTT
+SRR1286800.199 HWI-ST833:171:4:1101:8314:2116 length=101
;?=DD?:DHFFBDAFHEEB?FHI@CHD<FHIEBFBGBDFDBD8?F<=8=C88.=AFH@C@C665777ADF>@?CE@E:3@CDD@;>CDD3:5955;;A@>:
@SRR1286800.200 HWI-ST833:171:4:1101:8279:2116 length=101
TTAAATAAAAATCTATACCACCTAAAAACTACCAAAACAACACAATATCTAAAAAAAATCCTATTTTAAACCTTCTTCTTCGACCAAAAAAAAATCCAAAT
+SRR1286800.200 HWI-ST833:171:4:1101:8279:2116 length=101
CCCFFFFFHHHHHJJJIJJJJJJJJJJJJJIJJJJJJJJJJJJJJJJJJJIIJJJJJHHHHFFFFFFFEEEEEEDDDDDDDDDDDDDDDDDDDDDDDDDDD
@SRR1286800.201 HWI-ST833:171:4:1101:8369:2149 length=101
CATATCTCTTATTCTCTCCCCCAAATCTTCAAATATATAAACCTAATACCCCTATCAATATCCTAAAAATAAACCTAAACTAATCCAATTTATCTCTCCTC
+SRR1286800.201 HWI-ST833:171:4:1101:8369:2149 length=101
CCCFFFFFHHHHHJJJJJJJJJJJJJJJJJJJJJJJJJJJJJJJIJJIJJIIIJJJJJJJJJJJJJIJJJJJJJJJHHHHFFFFFFFEEEEEFEDDEDDDD
@SRR1286800.202 HWI-ST833:171:4:1101:8478:2217 length=101
CTACAATAAACATTTCTAAATTTTCACGTTTTTCAATAATTTCGTCATTTTTCAAATAATCAAATAATTATTTCTCATTTTCCATAATTTTCAATTTTCTT
+SRR1286800.202 HWI-ST833:171:4:1101:8478:2217 length=101
CCCFFFFFHGHHHJJJJJIIIJJJJJIJHJJJJJJJJJIIJJJJJIJJJJFGHJIJJIJIGHIGIJJJJJJJGJJJJIIJJJJHHHHGHHFFFFFFFEEDE
@SRR1286800.203 HWI-ST833:171:4:1101:8697:2024 length=101
AAACTATTAATAACTACTTCTATTNCNTTNANNNATATAAANCTANTTAAAAACAACCACATTCATTAAAAACACTTNAATNAAACTCAAAACACACATTA
+SRR1286800.203 HWI-ST833:171:4:1101:8697:2024 length=101
B@@FBFDDHHFHFGHIGIIGIHIJ#3#2<#4###11:DGII#0?6#07?FCFGHIIGIJJIGHEHHHHCDDCDBDEE#,;?#,8?BDDCCCC@DDDBBAC@
@SRR1286800.204 HWI-ST833:171:4:1101:8724:2046 length=101
AACATAACTCCAAATAAACCTACCAAAACTAAANCATCATCTCTAAAAACAAATATTTCATACTCTCTAAAAAATAAAAATAAACCAATATAATAATTCAC
+SRR1286800.204 HWI-ST833:171:4:1101:8724:2046 length=101
CCCFFFFFHHHHHJJJJJJJJ3FHJJJJJJJJJ#1CFHJJJJJJIJJJJJIIHJIJJJJJJJJJJJJJJJJJJHFFFFFEEEEDEDDDDDDEEEEDEFEDD
@SRR1286800.205 HWI-ST833:171:4:1101:8552:2074 length=101
AACACTAATTCCTCTTCCAAAAAACTTAAATTTAATTTCTAACACCCACATAATAATTCACAACTATCTGTAACTTCAATTCCAAAAACTCTAATACCTTC
+SRR1286800.205 HWI-ST833:171:4:1101:8552:2074 length=101
CCCFFFFFHHHHHJJJJJJJJJJIJIJJJJJJJIJIJJJJJIJJJJJIJJGIJJJJJJJIJJJJJJJJJJJHHHHHHHFFFFFFFEDDDDDACDEDDDCDD
@SRR1286800.206 HWI-ST833:171:4:1101:8679:2090 length=101
AAAATTTAACCAATTTAACTAAAACTAAAATAAAACAAAAATCAAATATTCAACTTAAATTTATATATAACTTTTTTCATAATAACACCAATATAAAATTT
+SRR1286800.206 HWI-ST833:171:4:1101:8679:2090 length=101
CCCFFFFFHHHHHJJJJJJJJJJJJJJJJJJJJJJJJJJJJJJJJJJJIJIIJJJJJJJJJJJJJJJJJJIJJJJJHHHHHHFFFFFFDDDEDDEEDDEDC
@SRR1286800.207 HWI-ST833:171:4:1101:8703:2126 length=101
AACGAAATTTATAAAACAATATATATCAATAAATTACAATAAAAAACATAAAAAATAATAAAAACCACACTATAAAACATATTAAATAAATAAATTACAAT
+SRR1286800.207 HWI-ST833:171:4:1101:8703:2126 length=101
CCCFFFFFHHHHHJJJJJJJJJJJJJJJJJJJJJJIJJJJJJJJJJJJJJHIJJJJJJJJJJJJJJHHHFFFFFFEEEDEDEEFFDEEDDEEDDEEDDDDD
@SRR1286800.208 HWI-ST833:171:4:1101:8706:2154 length=101
TACTCCAAATACAAAAACATCCACATTCATTAAAAAAACTTTAATAAAACTCAAAACACACATTACACTTCACACAATAATAATAAAAAACTTCAACACCC
+SRR1286800.208 HWI-ST833:171:4:1101:8706:2154 length=101
CCCFFFFFHHHHHJJJJJJJJJJJJJJJJJJJJJJJJJJJJJJJJIJJJJHHIJJJJJJIJHHHHHHFFFFFFDEDDEDDEEDEEDDDDDDCDDDDDCDDD
@SRR1286800.209 HWI-ST833:171:4:1101:8533:2200 length=101
AAATACAAAAACCCACAACCAAACATCAAACGAAACCAAAAAAATCTTACGAAAAAATAAAAAATAAAATTAAACAAACCGACAAAATTAAAAACATCGCA
+SRR1286800.209 HWI-ST833:171:4:1101:8533:2200 length=101
CCCFFFFFHHHHHJJJJJJJJJJJJJJJJJJJJJJJJJIJJJJJJJJJHHHHHFFEDDDDDDDDDDDDDEDDDDDDDDDDDDDDDDBDDDDDDDDDDDDDD
@SRR1286800.210 HWI-ST833:171:4:1101:8725:2204 length=101
TTATAAAAAAACAACCAAAATAACTCATAAAATCTAAAAACAAAAAAACAAATAAAAAACCACAAAACACTCTCTACCTATATCATCTACTTCTACCTACA
+SRR1286800.210 HWI-ST833:171:4:1101:8725:2204 length=101
CCCFFFFFHHHHHJJJJJJIJJJJJJJJJJJJJJJJJJIJJJJJJJJJHHHHHFFFFFDDDDDDDDDDDDDDDDDEDDDDDDEEEEDDDDEDDDDDDDDDD
@SRR1286800.211 HWI-ST833:171:4:1101:8796:2019 length=101
AACAACANATTCACATTCCAAATTNNNTTNNNNNNNAACACNACANAAATTATAAATATAATACATCAAAAACATAANAAANTATATCTATATTCTTTTAC
+SRR1286800.211 HWI-ST833:171:4:1101:8796:2019 length=101
@@CFDFF#2ADHHIGIIGIIJJJJ###21#######00:BF#0?D#-7CGCDGHJJIIIJJJEFDHHHGFEFFDEDE#,5=#,5<?BDDEEEDDDEE@CCC
@SRR1286800.212 HWI-ST833:171:4:1101:8931:2020 length=101
TTCTTATNTCGTATCTTCTAACATNNNCCNTNNNNNCTTAANCTTNTATAAAAAAAAATTATTAAAAACATAACCGTNACANCCAAATTACAACAATAAAA
+SRR1286800.212 HWI-ST833:171:4:1101:8931:2020 length=101
CCCFFFF#2AFFHIJJJJJJJJJJ###2:#1#####00BDH#0?F#.<FHFHIIJHDDDDDEEEEDDDDDDDDDCDB#+8@#+8@DDDDDDDDDDDDDDDD
@SRR1286800.213 HWI-ST833:171:4:1101:8812:2059 length=101
CATTTTTCACGTATTTTAATAATTTCTCATTTTTCAAATCGTCAAATAAATATTTCTCATTTTCTATAATTTTCACTTTTCTTACCCTATTCAAAATCCTA
+SRR1286800.213 HWI-ST833:171:4:1101:8812:2059 length=101
CCCFFFFFHHHFFIJJJJIIJJJIJIJIJJJJJJJJIJJJIHJJJJIGDGDHIGIIJJJIJGIIJJJJGHIJJJIGIGHIIJIIGHGHHHFFFCFFFEEE@
@SRR1286800.214 HWI-ST833:171:4:1101:8954:2074 length=101
ATAATACATTTATACAACGAAATACTACTCAACTATTAAAAACAATAAATTTATAAAATTCCTAAACAAATAAATAAACCTAAAAAACATCATCCTAAATA
+SRR1286800.214 HWI-ST833:171:4:1101:8954:2074 length=101
CCCFFFFFHHHHHJJJJJJJJJJJJJJJJJJJJJJJJIJJJIJJJJJJJJFHJIJJJIJJJJJJIJJJJJJJJJJJJGHHHHFFFFDDDDDDDDDDDDDDD
@SRR1286800.215 HWI-ST833:171:4:1101:8802:2086 length=101
TACAAACAAAAACAAAATAACCCTTAATTCCCACTATATATAAAAAATAAATCAATACCACTCTCTAACCAAAACTCAAAAATAATATTTTAAACCTTAAA
+SRR1286800.215 HWI-ST833:171:4:1101:8802:2086 length=101
CCCFFFFFHHHHHJJJJJJJJJJJJJJJJJJJJJJJJJJJJJJJJJJJJJJJJJJJJJJJJJJIJJJJHHHEFFFFFDEDEDDDDEDEEFEFDDDDDDDCC
@SRR1286800.216 HWI-ST833:171:4:1101:8761:2099 length=101
CTCAATAAACTCCACACATATATAACACACATACACACACACATACACTAATAAACACATAAATAACATTTTAAATACATCTTTAAAAAAAAAAACCTTAT
+SRR1286800.216 HWI-ST833:171:4:1101:8761:2099 length=101
CCCFFFFFHHHHHJJJJJJJJIJJJJGIJJJJJJJJJJJJJJIJJJJJJJIIIJIIIJJJJJJJJJJIJHHHHEHHFFFFFFFEEEEEDDDDDDDDDDDDC
@SRR1286800.217 HWI-ST833:171:4:1101:8888:2121 length=101
AAACCACAAAAAAACCCAACAAAAATCAAAAACTTCAAACCAATTTCTCTTACAAATATCTATACAAAAATCCTCAATAAAATTCTTACTAACCAAATCCA
+SRR1286800.217 HWI-ST833:171:4:1101:8888:2121 length=101
CCCFFFFFHHHHHJJJJJJJJJJJJJJJJJJJJJJJJJJJJJJJJJJJJJEHJJJHHHHHHHFFFFFFDDEDEDDDDDEDDDEDDEEDDDECDDDDDDDDD
@SRR1286800.218 HWI-ST833:171:4:1101:8985:2139 length=101
AAAATAATTATATTTTAATATTAATCTACTTCTCTAACCTTCAACTATATTTTCCCATAATATCTCCTCTCAACACCCTTATAACTAAATTCCCCTTCTTC
+SRR1286800.218 HWI-ST833:171:4:1101:8985:2139 length=101
CCCFFFFFHHHHHJJJJJJJJJJJJJJJJJJJJJJJJJJJJJIJJJJJJIHIJJIJJJJJJJJJJJJJJJJIJJJJJJJJJJJHHHHHEFFFFFFEEDEED
@SRR1286800.219 HWI-ST833:171:4:1101:8831:2142 length=101
CAAATAATCTATTTACATAAATTTTTAAAAAAATTTATTTATTTATTATATATAAATACACTATAACTATCTTCAAACACCCCAAAAAAAAACGTCAAATC
+SRR1286800.219 HWI-ST833:171:4:1101:8831:2142 length=101
CCCFFFFFHHHHHJJHIJJJJJJJJJJJJJJJJJJJJJJJJJJJJJJJJJFHIJIIJJJIJJJJJJJJIJJIJJIIIHHHHFFDDEDDDDDDDDDDDDDDD
@SRR1286800.220 HWI-ST833:171:4:1101:8761:2168 length=101
CAACTACCTTTAACCCCAACACTCAATCCCAAAAACAAACTAATCTCTATAAATTTAAAACCAACCTAATCTACAAAATAAATTCTAAAACAACCAAAACT
+SRR1286800.220 HWI-ST833:171:4:1101:8761:2168 length=101
CCCFFFFFHHHHHJJJJJJJJJJJJJJJJJJJJJJJJJJJJJJJJJJJJJGIJJJJJJJJJIIJJJHHHHHHFFFFFFEEEEEEDEEEDDDDDDDDBDBDC
@SRR1286800.221 HWI-ST833:171:4:1101:8833:2233 length=101
CATATTTTTTTTTTAAAATTTAACTCATTAACAAACAAAAAACAAAAAAAAAAAAACCCTAAATTCCGATACCTAAACAACATTTCAAAATCCTAACCATA
+SRR1286800.221 HWI-ST833:171:4:1101:8833:2233 length=101
CCCFFFFFHHHHHGJJJIJJGIGHGHGHGIJIJJJJIJJJJJHHHHFFDDBDDDDBBDD?CDCCDDCCB<;@A@CCC(:828ACD@ACCCCCCCDCBBCCC
@SRR1286800.222 HWI-ST833:171:4:1101:9074:2017 length=101
TTTTTCANNTTTTTTAATTATTTCNNNATNNNNNNNATCGTNAAANAAATATTTCTCATTTTCCATAATTTTCAATTNTNTNACCATATTCCACATCCTAC
+SRR1286800.222 HWI-ST833:171:4:1101:9074:2017 length=101
CCCFFFF##2>DFIIIIJJJJJJJ###11#######20?FH#-<F#-;FHGGIJJJHHHHHHHFFFFFFFEEEECEE#,#,#,5<BDDDEEEEDDDDDDDD
@SRR1286800.223 HWI-ST833:171:4:1101:9067:2046 length=101
CACACACACACACACACACATACACACACACACNCACATACACACACACACACACACACACACACACACACACACACACACACACACACACACACACACAC
+SRR1286800.223 HWI-ST833:171:4:1101:9067:2046 length=101
CCCFFFFFHHHHHJJJJJJJ3EGIIJJJJJJJD#0?FH(BDHIJJJIJJHBEEBBDDD?BDDBDDDDB7?BD9@BDDDDCDD<B-?BBDDDDDDDB>BBD<
@SRR1286800.224 HWI-ST833:171:4:1101:9109:2070 length=101
AAAAATACTAAAAATAAATCAAATTTAAAAACACCATAAAAAAAAATATATCATAAAACTCCATAACACACACACAAACACACACTTCTCAAAATCAACAT
+SRR1286800.224 HWI-ST833:171:4:1101:9109:2070 length=101
CCCFFFFFHHHHHJIJJJJJJJJJJJIIJJJJJJJJJJJJJJJJJJJJJJHIIIJHHHHHHFFFFFFEEDDDDDDDDDDDDDDDDDDDDDEDDDDDDDDDC
@SRR1286800.225 HWI-ST833:171:4:1101:9123:2120 length=101
ATTTACCTTCCCCAACCCTTTTACCAAAAAACTTCAAAATCCTCACCACTTTAAAATATCAAACCATTCACTACTAACCACAAATATTACAAAAACACATC
+SRR1286800.225 HWI-ST833:171:4:1101:9123:2120 length=101
BBCFFFFFHHHHHJJJJJJJJJJJJJJJJJJJJJIIJJJJJJIJJJJJJJHIIIJJJJJJJJJJIHHHHHHFFFFFFEEEDDDDDDFFFDDDDDDDDDDDD
@SRR1286800.226 HWI-ST833:171:4:1101:9068:2128 length=101
CATAAACATTAACCTTACGCCATCCAAAAAAAAAACTAAAATCCCCCTACCAAAAACAACAAAACTAAAACTCAAATCCGAATATTCCTTACACACACACA
+SRR1286800.226 HWI-ST833:171:4:1101:9068:2128 length=101
C@CFFFFEHDHFFBEHBEHBFDHEEFEIGGGIGHG<FAHHJBE=AEHFBE@CC?AA>?AADDD??ACCCDCCDD?CCDDD78?8ACD3>CDAC@(02589<
@SRR1286800.227 HWI-ST833:171:4:1101:9239:2154 length=101
AATAAATAAAAAATTAAAATATACACATTTCCAAAAAAAACAAAAATACCATAACAAAATAATCACATACAAATCAAAAATAATATCTCTAAAAAAAACAA
+SRR1286800.227 HWI-ST833:171:4:1101:9239:2154 length=101
CCCFFFFFHHHHHJJJIJJJJJJJJJJJJJJJJJJJJJIJJJJJJJJJJJIIJJHHHHHFFFFFFEEEEEEDDDDDDDDDDDDEEEEEDEEDDDDDDDDDD
@SRR1286800.228 HWI-ST833:171:4:1101:9010:2180 length=101
ACACAACATATATTCACATAACATTATTTCACAAAAAATTATATTTCCTTAAAATCAAATACCATCTTAATATTCCATAAAAACTTCACATTATTTCCTAA
+SRR1286800.228 HWI-ST833:171:4:1101:9010:2180 length=101
;;?DDDDFHBFBHGIIDFGIGFAFEHGGCGDEDFIGDHGCGFIIIIGIEEGGHI@DFEDGHH>BGGGGGGIIFGIJG@HC==EDEEFECCCECEAD>@C@A
@SRR1286800.229 HWI-ST833:171:4:1101:9031:2182 length=101
TTTAACCCTTTCTTATACCTTATATATTCACATAATATTAAAAAATAAACTAAAACCAATCCTATAAACATATATTACATATTTTTACGTCCTAAAATATT
+SRR1286800.229 HWI-ST833:171:4:1101:9031:2182 length=101
CCCFFFFFHHHHHJJJJJIJJJIJJJJJJJJJIJJJJJJIJIJEGHIHHIFHJJJJJJJJJJJJJJIJJJIJJIJJJHHHHHHHFFFFFEEDDCDDDEDEC
@SRR1286800.230 HWI-ST833:171:4:1101:9136:2210 length=101
ACTCAATAAAACAAACTCTAAAAACTAAATTCAATCCCAAAACCCCTATAAAAATACCAATATAATAATATCCTCTTATAATCAAAAAACAAAAACAAAAA
+SRR1286800.230 HWI-ST833:171:4:1101:9136:2210 length=101
CCCFFFFFHHHHHJJJJJJJJJJJJJJJIJJJJJJJJJJJJIJJJJJJJIIJJJJJJJJIJJIJJJJJJJJJJHHHHHHHFFFFFFDDDDDDDDDDDDBDB
@SRR1286800.231 HWI-ST833:171:4:1101:9268:2065 length=101
TACCTCCATCTCCTCATAATTTAACCACAAATATTTACTTTCTTCTATATCTAAATATCCTTAACCTTCTCCTCCTTTTTCTCCTCCTCTTCCTCCTCTTC
+SRR1286800.231 HWI-ST833:171:4:1101:9268:2065 length=101
<8@?BD?ACCDHHIGHFBEFIIIIJJJJJIGGIECDIIJJGGCEHGIIHJDFEHCEEGGEEDEGA>BCDCFGHEGIHHEHGECEEHAC@CDBD@EECEA>C
@SRR1286800.232 HWI-ST833:171:4:1101:9467:2092 length=101
TATATAATCCATACTAAACATTAAACAACTATTTATTAAAATAATAAATAAACATCTCTACAAAAAAATTCTATAATTCTCATTATTTATTAATAAATTTA
+SRR1286800.232 HWI-ST833:171:4:1101:9467:2092 length=101
CCCFFFFFHHHHHJJIJJJJJJJJJJJJJJJJJJJJJJJJJJJJJJJJJJHHJJJJJJJJJIJIJJJJJJJHHHHHHHFFFFFFFEFEFEEEEEEDDEEDD
@SRR1286800.233 HWI-ST833:171:4:1101:9384:2098 length=101
AACCCAATTACTCCAAAAAATACAAAACAATTATAATACTTACATAAAAAATTCTTTAAAAATAAAAACTAATTATATCCATAAATCCATAAATATTAATT
+SRR1286800.233 HWI-ST833:171:4:1101:9384:2098 length=101
CCCFFFFFHHHHHJJJJJJJJIJJJJJJJJJJIJJJJJJJJJJJJJJJJJJJJJJJJJJJJJJJJJHHHHFFFFFFFFEEEEEEDEDDDDDDDEEFFEFEE
@SRR1286800.234 HWI-ST833:171:4:1101:9353:2149 length=101
AAATTAAAAACTAAATTTAAACATTTACATATTAAAAAAAATCAAAAATAACCAACAAAAACTAAAAACATTCATAAAAAATACTAACTACCTCACAAACA
+SRR1286800.234 HWI-ST833:171:4:1101:9353:2149 length=101
CCCFFFFFHHHHHJJJJJJJJJJJJJJJJJJJJJJJJJJJJJJJJJJJJJHIJIJJIJJHHHHHFFFFDDEEEEEEDDDDDDDDDDDDDDDDDDCDDDDDD
@SRR1286800.235 HWI-ST833:171:4:1101:9381:2159 length=101
AATTCAACAACAAAAAAAAATCAAAAAAATACAAATTAAAAAAAAAAAAATCAAAATATCACTTTTTACAAATAATATAATAATATATATAAATAACCCTA
+SRR1286800.235 HWI-ST833:171:4:1101:9381:2159 length=101
CCCFFFFFHHHHHJJJJJJJJJJJJJJJJJJJIJJJJJJJJHFDDDDDDBDAACDDDCDDDACDDDD@4>CA>CD>>:AA>CC@CBC@BBDDDCDDDDDBD
@SRR1286800.236 HWI-ST833:171:4:1101:9413:2202 length=101
AACTCCTATCATTCCTAAAAAAACCAACCTAAATAAACTAATCAAACAAACCCTATTAAAAAATCAAATATAACCATTAAACCCCAACCTCTACCTAAAAC
+SRR1286800.236 HWI-ST833:171:4:1101:9413:2202 length=101
CCCFFFFFHHHHHJJJJJJJJJJJJJJJJJJJJJJJJJJJJJJJJJJJJJHIIJIIJJJJIHFFFFFEEEEEEEDDDDDDDDDDDDDDDDDDDDDDDDDDD
@SRR1286800.237 HWI-ST833:171:4:1101:9391:2227 length=101
TCCAAAAATTACCAAATAACAAAAAACAAACATAAAAATTTTACTAACAAAAACCAAAAACACTCACCATCATCAAAACACAACACTCCCACCCCACCCAA
+SRR1286800.237 HWI-ST833:171:4:1101:9391:2227 length=101
CCCFFFFFHHHHHJJJJJIJJJJJJJJJJJJJJJJJJIJJJJJJJIJJJJIJJJJJJJJJHHHHHFFFFFEEEEEEDDDDDDDDDDDDDDDDDDDDDDDDD
@SRR1286800.238 HWI-ST833:171:4:1101:9688:2037 length=101
TTCCACGTATCAATACCATTCTTANTTCCTCAANTAAAAAAATAAAATAAAAACTATACCCAAACTATAATCACAAANAATATAAACTAAACCTAAAATAT
+SRR1286800.238 HWI-ST833:171:4:1101:9688:2037 length=101
@@@DDDFBFHDHHIGJ@FJIIIIH#2<CCDFEH#1?FDGIJGGEHIJJJIFHHIGJJIGDHEEHFFFFFFDECEEED#,;?BDDEDDDDDDCCDDDDDEDD
@SRR1286800.239 HWI-ST833:171:4:1101:9744:2131 length=101
TAAAAAATCCAACCCAAATCTTCTAAAAAAACAACCAATAAACATATCTACATTTTTTTTTTACAATTACATTTTTTATTTATATATACTTCCGTAAACGT
+SRR1286800.239 HWI-ST833:171:4:1101:9744:2131 length=101
CCCFFFFFHHHHHJJJJJJJJJJJIJJJJJJIGIIJGJIGIIJGGHIGHIHHIJJJHFDDDDBDCDDDCCCDE@DDDDDDEDCCDBBCCDDCDDCDDDDD8
@SRR1286800.240 HWI-ST833:171:4:1101:9574:2158 length=101
TAAAAACACAAAACCTCTCCTTACCCAAACTCTTAAACTATCCGAATCTCAACTAACTCTATTAACTAACAACAATTCAAAATCCTTCTCTAAACCACTCA
+SRR1286800.240 HWI-ST833:171:4:1101:9574:2158 length=101
CCCFFFFFHHHHHJJJJJJJJJJJJJJJJJJJJJJJIJJJJJJJHJIJJJJIJJJJJJJJJJJJJJJJJHHHHFFFFFFEEEEEEDDDDDDEDDDDDDDDD
@SRR1286800.241 HWI-ST833:171:4:1101:9661:2180 length=101
TAATCTTCAATAACAAAATAAATAACAAAAAACCAACATTCACATAAAAACTAAACAACACTCTTCTCAATAATACCTTAATCAAAAAAAAATAAAAAAAA
+SRR1286800.241 HWI-ST833:171:4:1101:9661:2180 length=101
@C@FFFFFHHHHHIJJJJJJJIJJJJJJJJJJIJIJJJJJIIJJJJIIJIGIJJJJJJJJHIJJJHGHHHGHFFEFFDEDEEEEEDDDDDDB84@CCDDDD
@SRR1286800.242 HWI-ST833:171:4:1101:9643:2189 length=101
ATCTTAATAATTAAACCTCACTTCCTACCAAAATCTTTATTATTTATCTACTATATACCAAACTAACGAACTTGTAAACATCCAAATCTTCTCTTCTCTAC
+SRR1286800.242 HWI-ST833:171:4:1101:9643:2189 length=101
@@@FDDFFHHHGHIGGIIIIJGIIIIJJIJJJCGEGGIGHGIIIIIIIIJHIJIJJJJJJHGIJGGGIJJHIFIEH:?CHHHHFFFFCDEACE@C>AACDD
@SRR1286800.243 HWI-ST833:171:4:1101:9662:2223 length=101
TTATATCCCCAAAATCCTAAATCCTAATACCTTCAAACAATATATAAACCCCTATAAAAACTACAACCCCACTATAAACCCTACTATATCCAACATCTTCT
+SRR1286800.243 HWI-ST833:171:4:1101:9662:2223 length=101
?@BB??=AD?D;+2AEGBH::C:F<E9?<<CD?9C4?DG8???D<9?:9??@FHFDE?88@F==7@G@B8;BH>;7@;;@CCEA>CC>CAAC>??9>>C3:
@SRR1286800.244 HWI-ST833:171:4:1101:9977:2096 length=101
CTTTTTTCAAATTATAAAAAACCTCAAAAACAAAAAACCAACATCCTACTAAACACAACTATATTTCCTATCTTACCTACTAACTCTATATCCCAAAAAAA
+SRR1286800.244 HWI-ST833:171:4:1101:9977:2096 length=101
CCCFFFFFHHHHHJJJJJJJJJJJJJJJJJJJJJJJJJJJJJJJJJJJJIIJHHHHHFFFFEEECEFEEDDDDEEDDDDDDCDDDDDDDEEEEDDDDDDDD
@SRR1286800.245 HWI-ST833:171:4:1101:9913:2121 length=101
TAAAATCTCAAAACTACAATACAATCACCGAAACCATATCAAAAAAACTAAAAAACCTTCTAATAATCATAATATCCATCTATATAAATAAAAATTTATAA
+SRR1286800.245 HWI-ST833:171:4:1101:9913:2121 length=101
CCCFFFFFHHHHHJJJJJJJJJJJJJJJJJJJJJJJJJJJJJJIJJJJJJHJJJHHFFFFFEEEEEEEEDDDDEEFEDDDDDEEEEEEEEDDDDDDDDEED
@SRR1286800.246 HWI-ST833:171:4:1101:9881:2128 length=101
TATTTAAAAATTCAACCCCCAAATACTATTACTACTTTAAAAAATAATAAAATTAACAAACAATTAAACCTCCCCTAAAAAATTAAACCACCATTATCATA
+SRR1286800.246 HWI-ST833:171:4:1101:9881:2128 length=101
CCCFFFFFHFHHGJJJIJJJJJJJFIIGIJJIJJJIHJHIIIIIJJIJJJIHIJJJJJIJJIJJJJJIHHGHEFFFDEE>CDDDDDDDDBDDDCDDECDED
@SRR1286800.247 HWI-ST833:171:4:1101:9840:2154 length=101
CATATTCCAAATCCTTCAATATACATTTCTCATTTTCACGTTTTTTAATAATTTCGTCATTTTTCAAATCGTCAAATAAATATTTCTCATTTTCCATAATT
+SRR1286800.247 HWI-ST833:171:4:1101:9840:2154 length=101
CCCFFFFFHHGHGIIJIIIJIIJIGHJJHJJJJJJJIJJJEHJJJJIIJIHIIIJJIJJJJJIJJJJJJIIIJHHHHHFFFFFFFEEEEEEFEEDDDDDDF
@SRR1286800.248 HWI-ST833:171:4:1101:9894:2164 length=101
TATACCCACTATTATCCTAAACTCTACAAATATACTTATTCTCATTTCCACTATATTCTACAAAAACACACATACACATACCTACTATCATCAAAACACTT
+SRR1286800.248 HWI-ST833:171:4:1101:9894:2164 length=101
CCCFFFFFHHHHHGIJIJJJJJJJJJJIJJJJJJJJJGIJIJJJJJJIJJHIJIJJJJJIJJIJJJJIIJJJJJIIJIIHHHHHFFFFFFFEEEEEEDDDC
@SRR1286800.249 HWI-ST833:171:4:1101:9864:2164 length=101
AAATATCATATAATACCTTTAAAAAATTAACACACTCCTAACTTCAAATTTTTACTATACCCACTACAATAAATCCCTAACCTATCCTATTTAACATTATA
+SRR1286800.249 HWI-ST833:171:4:1101:9864:2164 length=101
CCCFFFFFHHHHHJJJJJJJJJJIJJJJJJJJJGJJJJJJJJJJJJJJJJHIJJJJJIJJJJJJJJJJJJJIJHHHHHHFFFFFEEEEEEDEEEDDDDDDE
@SRR1286800.250 HWI-ST833:171:4:1101:9941:2208 length=101
TAATAAAACAAACACACATTTAAACCATCTAAAAATAACAAAAATATAAAACCTATACCAAAACCCCTATAAATATCCTCACAACAAATCCTTCTATCATT
+SRR1286800.250 HWI-ST833:171:4:1101:9941:2208 length=101
CCCFFFFFHHHHHJJJJJJJJJJJIIJIJJJJJJIJJIJJJIJJJJJJJJHIIJJJJJIJJJJJJJIHFHGHHFFFFFEFDDEEDDDCDCDDDDDDEDDED
